# Supplementary material for: Transcriptome profiling in response to Kanamycin B reveals its wider non-antibiotic cellular function in Escherichia coli
Source: Front Microbiol. 2022 Nov 29;13:937827. doi: 10.3389/fmicb.2022.937827 (PMC9746237; doi:10.3389/fmicb.2022.937827)
Supplement: Supplementary file 6 [file Table_4.XLS]

## Sheet: 0.5μM - 0μM
Supplementary Table S2. Full list of DEGs
GeneName	Chr	Start	End	locus_tag	Product	length	Regulation	logFC	Fold Change	pval	KEGG pathway	GO annotation
nirD	NC_000913.3	3496551	3496877	b3366	nitrite reductase subunit NirD	327	Up	8.03522	262.327	6.39931e-20	Nitrogen metabolism/Microbial metabolism in diverse environments	Biological Process=GO:0009061 - anaerobic respiration,Gaudet11,Page90,GO:0042128 - nitrate assimilation,UniProtGOA12b,UniProtGOA11a,GO:0055114 - oxidation-reduction process,UniProtGOA12b,GOA01a,UniProtGOA11a
yeaR	NC_000913.3	1879589	1879948	b1797	DUF1971 domain-containing protein YeaR	360	Up	7.24627	151.825	2.83361e-13	no annotation	no annotation
ralA	NC_000913.3	1413556	1413734	b4714	Rac prophage%3B antitoxin RalA	179	Up	4.41613	21.3496	0.0339719	no annotation	Molecular Function=GO:0003729 - mRNA binding,Guo14,GO:0005515 - protein binding,Guo14
fdnG	NC_000913.3	1547401	1550448	b1474	formate dehydrogenase N subunit alpha	3048	Up	4.30533	19.7712	4.25285e-64	Two-component system	Biological Process=GO:0009061 - anaerobic respiration,Gaudet11,Berg90,GO:0015944 - formate oxidation,Enoch75,GO:0022900 - electron transport chain,GOA16,GO:0045333 - cellular respiration,GOA01a,GO:0055114 - oxidation-reduction process,UniProtGOA12b,GOA01a,UniProtGOA11a
narK	NC_000913.3	1277957	1279348	b1223	nitrate:nitrite antiporter NarK	1392	Up	4.01766	16.1971	4.1445e-58	Nitrogen metabolism	Biological Process=GO:0015706 - nitrate transport,GOA01a,Gaudet11,Clegg02,GO:0015707 - nitrite transport,GOA01a,Gaudet11,Clegg02,GO:0042128 - nitrate assimilation,UniProtGOA12b,UniProtGOA11a,GO:0055085 - transmembrane transport,GOA01a
ydeT	NC_000913.3	1588853	1590001	b1505	fimbrial usher domain-containing protein YdeT	1149	Up	3.90896	15.0216	2.253e-09	no annotation	Biological Process=GO:0009297 - pilus assembly,GOA01a,Gaudet11,GO:0055085 - transmembrane transport,GOA16
narI	NC_000913.3	1285849	1286526	b1227	nitrate reductase A subunit gamma	678	Up	3.65289	12.5786	1.47681e-52	Two-component system/Nitrogen metabolism/Microbial metabolism in diverse environments	Biological Process=GO:0009061 - anaerobic respiration,Sodergren88,GO:0019645 - anaerobic electron transport chain,Gaudet11,GO:0042128 - nitrate assimilation,UniProtGOA12b,UniProtGOA11a,GO:0055114 - oxidation-reduction process,UniProtGOA12b,GOA01a,UniProtGOA11a
fdnH	NC_000913.3	1550461	1551345	b1475	formate dehydrogenase N subunit beta	885	Up	3.49612	11.2833	1.39212e-18	Two-component system	Biological Process=GO:0009061 - anaerobic respiration,Berg90,GO:0015944 - formate oxidation,GOA01a,Enoch75,GO:0022900 - electron transport chain,GOA16,GO:0045333 - cellular respiration,GOA01a,GO:0055114 - oxidation-reduction process,UniProtGOA12b,UniProtGOA11a
narG	NC_000913.3	1279864	1283607	b1224	nitrate reductase A subunit alpha	3744	Up	3.3979	10.5407	6.47663e-65	Two-component system/Nitrogen metabolism/Microbial metabolism in diverse environments	Biological Process=GO:0009061 - anaerobic respiration,Gaudet11,Sodergren88,GO:0042126 - nitrate metabolic process,GOA01a,Stewart82,GO:0022900 - electron transport chain,GOA16,GO:0042128 - nitrate assimilation,UniProtGOA12b,UniProtGOA11a,GO:0055114 - oxidation-reduction process,UniProtGOA12b,GOA01a,UniProtGOA11a
puuB	NC_000913.3	1364232	1365512	b1301	gamma-glutamylputrescine oxidase	1281	Up	3.33475	10.0892	0.00250743	no annotation	Biological Process=GO:0055114 - oxidation-reduction process,UniProtGOA12b,GOA01a,UniProtGOA11a,Kurihara05,GO:0009447 - putrescine catabolic process,UniProtGOA12
ycdU	NC_000913.3	1095843	1096829	b1029	uncharacterized protein YcdU	987	Up	2.96102	7.78675	0.00161228	no annotation	no annotation
lysQ	NC_000913.3	781577	781652	b0749	tRNA-Lys	76	Up	2.91801	7.55801	0.011093	Aminoacyl-tRNA biosynthesis	no annotation
narJ	NC_000913.3	1285139	1285849	b1226	nitrate reductase 1 molybdenum cofactor assembly chaperone	711	Up	2.89898	7.45896	3.62372e-35	Two-component system	Biological Process=GO:0042128 - nitrate assimilation,UniProtGOA12b,Gaudet11,UniProtGOA11a,Liu97c,GO:0051131 - chaperone-mediated protein complex assembly,GOA01a,Gaudet11,Liu97c,Palmer96
narH	NC_000913.3	1283604	1285142	b1225	nitrate reductase A subunit beta	1539	Up	2.83792	7.14989	6.88998e-35	Two-component system/Nitrogen metabolism/Microbial metabolism in diverse environments	Biological Process=GO:0009061 - anaerobic respiration,Gaudet11,Sodergren88,GO:0042126 - nitrate metabolic process,GOA01a,Stewart82a,GO:0022900 - electron transport chain,GOA16,GO:0042128 - nitrate assimilation,UniProtGOA12b,UniProtGOA11a,GO:0055114 - oxidation-reduction process,UniProtGOA12b,GOA01a,UniProtGOA11a
sgcX	NC_000913.3	4530530	4531651	b4305	KpLE2 phage-like element%3B putative endoglucanase with Zn-dependent exopeptidase domain	1122	Up	2.71035	6.54479	0.00376652	no annotation	Biological Process=GO:0006508 - proteolysis,UniProtGOA12b,UniProtGOA11a
yibI	NC_000913.3	3771382	3771744	b3598	DUF3302 domain-containing protein YibI	363	Up	2.60494	6.08365	0.0126582	no annotation	no annotation
nirB	NC_000913.3	3494011	3496554	b3365	nitrite reductase catalytic subunit NirB	2544	Up	2.57416	5.95524	5.28009e-19	Nitrogen metabolism/Microbial metabolism in diverse environments	Biological Process=GO:0009061 - anaerobic respiration,Page90,GO:0042128 - nitrate assimilation,UniProtGOA12b,UniProtGOA12,GOA01a,UniProtGOA11a,GO:0055114 - oxidation-reduction process,UniProtGOA12b,GOA01a,UniProtGOA11a
fdnI	NC_000913.3	1551338	1551991	b1476	formate dehydrogenase N subunit gamma	654	Up	2.54229	5.82514	2.84729e-11	Two-component system	Biological Process=GO:0009061 - anaerobic respiration,Gaudet11,Berg90,GO:0015944 - formate oxidation,Gaudet11,Enoch75,GO:0022904 - respiratory electron transport chain,GOA01a,GO:0045333 - cellular respiration,GOA01a,GO:0055114 - oxidation-reduction process,UniProtGOA12b,UniProtGOA11a
nirC	NC_000913.3	3497003	3497809	b3367	nitrite transporter NirC	807	Up	2.49054	5.61989	0.0192883	no annotation	Biological Process=GO:0015707 - nitrite transport,Clegg02,GO:0015724 - formate transport,Gaudet11,GO:0042128 - nitrate assimilation,UniProtGOA12b,UniProtGOA11a,GO:0055085 - transmembrane transport,GOA01a
yibH	NC_000913.3	3770243	3771379	b3597	inner membrane protein YibH	1137	Up	2.34403	5.07718	4.22223e-14	no annotation	Biological Process=GO:0006974 - cellular response to DNA damage stimulus,Khil02,GO:0055085 - transmembrane transport,GOA01a
ygdD	NC_000913.3	2941236	2941631	b2807	conserved inner membrane protein YgdD	396	Up	2.34194	5.06985	0.0200002	no annotation	no annotation
puuC	NC_000913.3	1362743	1364230	b1300	gamma-glutamyl-gamma-aminobutyraldehyde dehydrogenase	1488	Up	2.25918	4.7872	0.00263473	no annotation	Biological Process=GO:0009447 - putrescine catabolic process,UniProtGOA12,Kurihara05,GO:0055114 - oxidation-reduction process,UniProtGOA12b,GOA01a,UniProtGOA11a
frc	NC_000913.3	2492004	2493254	b2374	formyl-CoA transferase	1251	Up	2.21429	4.64053	0.0339363	no annotation	Biological Process=GO:0071468 - cellular response to acidic pH,Fontenot13,GO:0033611 - oxalate catabolic process,UniProtGOA12
hcp	NC_000913.3	912162	913814	b0873	protein S-nitrosylase	1653	Up	2.1226	4.35478	0.000890981	Nitrogen metabolism	Biological Process=GO:0006807 - nitrogen compound metabolic process,Gaudet11,Wolfe02,GO:0018119 - peptidyl-cysteine S-nitrosylation,Seth18,GO:0035606 - peptidyl-cysteine S-trans-nitrosylation,Seth18,GO:0042542 - response to hydrogen peroxide,Gaudet11,Almeida06,GO:0046210 - nitric oxide catabolic process,Wang16b,GO:0055114 - oxidation-reduction process,UniProtGOA12b,GOA01a,Gaudet11,UniProtGOA11a,A…
yjhZ	NC_000913.3	4534430	4534675	b4657	KpLE2 phage-like element%3B putative acetyltransferase YjhZ	246	Up	2.10871	4.31305	0.0316843	no annotation	no annotation
araA	NC_000913.3	66835	68337	b0062	L-arabinose isomerase	1503	Up	1.98942	3.97077	0.03037	no annotation	Biological Process=GO:0019568 - arabinose catabolic process,UniProtGOA12b,UniProtGOA11a,Gross59,GO:0019569 - L-arabinose catabolic process to xylulose 5-phosphate,UniProt15,UniProtGOA12,Gaudet11,De07a,GO:0005975 - carbohydrate metabolic process,UniProtGOA12b,UniProtGOA11a,GO:0005996 - monosaccharide metabolic process,GOA01a
napF	NC_000913.3	2303003	2303497	b2208	ferredoxin-type protein	495	Up	1.96352	3.90011	0.0252916	no annotation	Biological Process=GO:0006979 - response to oxidative stress,Kri14
bglB	NC_000913.3	3902289	3903701	b3721	6-phospho-beta-glucosidase B	1413	Up	1.93191	3.81561	0.0213534	no annotation	Biological Process=GO:0005975 - carbohydrate metabolic process,GOA01a,GO:0008152 - metabolic process,UniProtGOA12b,UniProtGOA11a,GO:0016052 - carbohydrate catabolic process,Gaudet11
ortT	NC_000913.3	1517389	1517562	b1445	orphan toxin OrtT	174	Up	1.80193	3.48687	5.88223e-08	no annotation	Biological Process=GO:0001896 - autolysis,Islam15a
wcaJ	NC_000913.3	2120160	2121554	b2047	undecaprenyl-phosphate glucose phosphotransferase	1395	Up	1.75984	3.38661	0.0423393	no annotation	Biological Process=GO:0009242 - colanic acid biosynthetic process,UniProtGOA12,Gaudet11,Patel12a,GO:0000271 - polysaccharide biosynthetic process,UniProtGOA12b,UniProtGOA11a,GO:0009103 - lipopolysaccharide biosynthetic process,UniProtGOA12b,UniProtGOA11a
glcE	NC_000913.3	3125470	3126522	b4468	glycolate dehydrogenase%2C putative FAD-binding subunit	1053	Up	1.73958	3.33937	3.07036e-06	Microbial metabolism in diverse environments	Biological Process=GO:0046296 - glycolate catabolic process,Pellicer96,GO:0055114 - oxidation-reduction process,UniProtGOA12b,GOA01a,UniProtGOA11a,GO:1903457 - lactate catabolic process,Gaudet11
chpB	NC_000913.3	4448692	4449042	b4225	endoribonuclease toxin ChpB	351	Up	1.70346	3.25681	0.0088013	no annotation	Biological Process=GO:0030308 - negative regulation of cell growth,Masuda93a,GO:0043488 - regulation of mRNA stability,Christensen03,GO:0006402 - mRNA catabolic process,Gaudet11,GO:0016075 - rRNA catabolic process,Gaudet11,GO:0090305 - nucleic acid phosphodiester bond hydrolysis,GOA16,GO:0090502 - RNA phosphodiester bond hydrolysis, endonucleolytic,GOA16
ogt	NC_000913.3	1399721	1400236	b1335	methylated-DNA--[protein]-cysteine S-methyltransferase	516	Up	1.68205	3.20884	0.0111826	no annotation	Biological Process=GO:0006307 - DNA dealkylation involved in DNA repair,UniProt15,Rebeck91,Wilkinson89,Shevell88,GO:0006281 - DNA repair,UniProtGOA12b,GOA01a,UniProtGOA11a,GO:0006974 - cellular response to DNA damage stimulus,UniProtGOA12b,UniProtGOA11a,GO:0032259 - methylation,UniProtGOA12b,UniProtGOA11a
yeeR	NC_000913.3	2074779	2076311	b2001	CP4-44 prophage%3B inner membrane protein YeeR	1533	Up	1.66212	3.16481	0.0270966	no annotation	no annotation
znuC	NC_000913.3	1942662	1943417	b1858	Zn(2(+)) ABC transporter ATP binding subunit	756	Up	1.65291	3.14467	9.59352e-11	no annotation	Biological Process=GO:0006811 - ion transport,UniProtGOA12b,UniProtGOA11a,GO:0006829 - zinc ion transport,UniProt15,UniProtGOA12b,GOA01a,UniProtGOA11a,GO:0010043 - response to zinc ion,Gaudet11,GO:0055085 - transmembrane transport,GOA16,GO:0071577 - zinc ion transmembrane transport,GOA16
ygeQ	NC_000913.3	2998034	2998828	b2863	protein YgeQ	795	Up	1.64986	3.13804	5.97562e-05	no annotation	no annotation
puuD	NC_000913.3	1361120	1361884	b1298	gamma-glutamyl-gamma-aminobutyrate hydrolase	765	Up	1.62432	3.08296	0.00023063	no annotation	Biological Process=GO:0009447 - putrescine catabolic process,UniProtGOA12,Kurihara06,GO:0006598 - polyamine catabolic process,Gaudet11
higB	NC_000913.3	3234141	3234455	b3083	ribosome-dependent mRNA interferase toxin HigB	315	Up	1.61094	3.0545	0.00101707	no annotation	Biological Process=GO:0017148 - negative regulation of translation,ChristensenDals10,GO:0043488 - regulation of mRNA stability,ChristensenDals10,GO:0090305 - nucleic acid phosphodiester bond hydrolysis,GOA16,GO:0090502 - RNA phosphodiester bond hydrolysis, endonucleolytic,GOA16
narL	NC_000913.3	1275179	1275829	b1221	DNA-binding transcriptional dual regulator NarL	651	Up	1.59444	3.01976	6.64576e-06	Two-component system	Biological Process=GO:0006355 - regulation of transcription, DNA-templated,GOA01a,Tyson94,GO:0000160 - phosphorelay signal transduction system,UniProtGOA12b,GOA01a,UniProtGOA11a,GO:0042128 - nitrate assimilation,UniProtGOA12b,UniProtGOA11a,GO:0045892 - negative regulation of transcription, DNA-templated,GOA16
moeB	NC_000913.3	864380	865129	b0826	molybdopterin-synthase adenylyltransferase	750	Up	1.5551	2.93855	2.04617e-08	no annotation	Biological Process=GO:0006777 - Mo-molybdopterin cofactor biosynthetic process,UniProtGOA12b,GOA01a,UniProtGOA11a,Sambasivarao02,Johnson87
sibA	NC_000913.3	2153311	2153454	b4436	small RNA SibA	144	Up	1.51901	2.86593	0.0103062	no annotation	no annotation
ykgR	NC_000913.3	313141	313242	b4671	putative membrane protein YkgR	102	Up	1.51169	2.85144	0.0134963	no annotation	no annotation
yebG	NC_000913.3	1930457	1930747	b1848	DNA damage-inducible protein YebG	291	Up	1.49284	2.81442	1.12512e-13	no annotation	Biological Process=GO:0006281 - DNA repair,RobbinsManke05,GO:0009432 - SOS response,Lomba97,GO:0010165 - response to X-ray,Sargentini16
rpmD	NC_000913.3	3444543	3444722	b3302	50S ribosomal subunit protein L30	180	Up	1.46104	2.75307	0.0377377	no annotation	Biological Process=GO:0000027 - ribosomal large subunit assembly,Littlechild87,GO:0006412 - translation,UniProt15,GOA01a
puuA	NC_000913.3	1359490	1360908	b1297	glutamate-putrescine ligase	1419	Up	1.43832	2.71006	0.00675994	no annotation	Biological Process=GO:0009447 - putrescine catabolic process,UniProtGOA12,Kurihara08,GO:0006542 - glutamine biosynthetic process,Gaudet11,GOA01a,GO:0006598 - polyamine catabolic process,Gaudet11,GO:0006807 - nitrogen compound metabolic process,GOA01a
rsxG	NC_000913.3	1710204	1710824	b1631	SoxR [2Fe-2S] reducing system protein RsxG	621	Up	1.4361	2.70589	0.023289	no annotation	Biological Process=GO:0022900 - electron transport chain,UniProt15,GOA01a,GO:0055114 - oxidation-reduction process,UniProt15,UniProtGOA12b,UniProtGOA11a
rcsA	NC_000913.3	2023968	2024591	b1951	DNA-binding transcriptional activator RcsA	624	Up	1.42745	2.6897	0.00197595	Two-component system	Biological Process=GO:0006351 - transcription, DNA-templated,Stout91,FrancezCharlot03,Wehland00,Vianney05,Ebel99,GO:0006355 - regulation of transcription, DNA-templated,UniProt15,GOA01a,GO:0050896 - response to stimulus,UniProtGOA12b,UniProtGOA11a
glcD	NC_000913.3	3126522	3128021	b2979	glycolate dehydrogenase%2C putative FAD-linked subunit	1500	Up	1.34517	2.54061	3.32031e-08	Microbial metabolism in diverse environments	Biological Process=GO:0006974 - cellular response to DNA damage stimulus,Khil02,GO:0046296 - glycolate catabolic process,Pellicer96,GO:0055114 - oxidation-reduction process,UniProtGOA12b,GOA01a,UniProtGOA11a
rybA	NC_000913.3	852725	853064	b4416	small RNA RybA	340	Up	1.33575	2.52407	5.59429e-10	no annotation	Biological Process=GO:0042542 - response to hydrogen peroxide,Gerstle12
ycjF	NC_000913.3	1385511	1386572	b1322	conserved inner membrane protein YcjF	1062	Up	1.32582	2.50676	0.00412473	no annotation	no annotation
yqiJ	NC_000913.3	3192208	3192837	b3050	putative inner membrane protein	630	Up	1.31899	2.49491	6.07487e-07	no annotation	Biological Process=GO:0006974 - cellular response to DNA damage stimulus,Khil02
zraS	NC_000913.3	4201926	4203323	b4003	sensory histidine kinase ZraS	1398	Up	1.27377	2.41793	0.00491885	Two-component system	Biological Process=GO:0023014 - signal transduction by protein phosphorylation,Yamamoto05,Stoker89,GO:0036460 - cellular response to cell envelope stress,Rome18,GO:0046777 - protein autophosphorylation,Yamamoto05,GO:0071284 - cellular response to lead ion,PetitHartlein15,Leonhartsberger01,GO:0071294 - cellular response to zinc ion,PetitHartlein15,Leonhartsberger01,GO:0000160 - phosphorelay signal…
dgcJ	NC_000913.3	1872041	1873531	b1786	putative diguanylate cyclase DgcJ	1491	Up	1.25031	2.37893	1.11089e-06	no annotation	Biological Process=GO:1902201 - negative regulation of bacterial-type flagellum-dependent cell motility,Gaudet11,SanchezTorres11,GO:0043709 - cell adhesion involved in single-species biofilm formation,Gaudet11
rbfA	NC_000913.3	3312777	3313178	b3167	30S ribosome binding factor	402	Up	1.24663	2.37287	7.75438e-05	no annotation	Biological Process=GO:0006974 - cellular response to DNA damage stimulus,Rooney09,GO:0009409 - response to cold,Jones96,GO:0030490 - maturation of SSU-rRNA,UniProt15,Bylund98,GO:0006364 - rRNA processing,GOA01a,GO:0042254 - ribosome biogenesis,UniProtGOA12b,Gaudet11,UniProtGOA11a
yihF	NC_000913.3	4044199	4045629	b3861	uncharacterized protein YihF	1431	Up	1.2413	2.36411	0.00281552	no annotation	no annotation
adiY	NC_000913.3	4337168	4337929	b4116	DNA-binding transcriptional activator AdiY	762	Up	1.23983	2.36171	0.000916202	no annotation	Biological Process=GO:0045893 - positive regulation of transcription, DNA-templated,StimHerndon96,GO:0006355 - regulation of transcription, DNA-templated,GOA01a
malS	NC_000913.3	3737497	3739527	b3571	alpha-amylase	2031	Up	1.22431	2.33644	0.00210977	no annotation	Biological Process=GO:0030980 - alpha-glucan catabolic process,GOA01a,Freundlieb86,GO:0051692 - cellular oligosaccharide catabolic process,GOA01a,Freundlieb86,GO:0005975 - carbohydrate metabolic process,UniProtGOA12b,GOA01a,UniProtGOA11a,GO:0008152 - metabolic process,UniProtGOA12b,UniProtGOA11a
dinD	NC_000913.3	3817760	3818584	b3645	DNA damage-inducible protein D	825	Up	1.2242	2.33626	2.31284e-07	no annotation	Biological Process=GO:0006974 - cellular response to DNA damage stimulus,Khil02,GO:0009432 - SOS response,Ohmori95
leuX	NC_000913.3	4496405	4496489	b4270	tRNA-Leu	85	Up	1.22283	2.33404	0.0416744	Aminoacyl-tRNA biosynthesis	no annotation
fepD	NC_000913.3	621185	622189	b0590	ferric enterobactin ABC transporter membrane subunit FebD	1005	Up	1.21088	2.31479	0.0210903	no annotation	Biological Process=GO:0015685 - ferric-enterobactin import into cell,Chenault91,GO:0006811 - ion transport,UniProtGOA12b,UniProtGOA11a,GO:0033214 - siderophore-dependent iron import into cell,Gaudet11,GO:0055072 - iron ion homeostasis,UniProtGOA12b,UniProtGOA11a,GO:0055085 - transmembrane transport,GOA16
insJ	NC_000913.3	3720680	3721201	b3557	insertion element IS150 protein InsA	522	Up	1.2103	2.31387	0.0238398	no annotation	no annotation
ycfJ	NC_000913.3	1167599	1168138	b1110	PF05433 family protein YcfJ	540	Up	1.20724	2.30896	0.0115753	no annotation	Biological Process=GO:1900190 - regulation of single-species biofilm formation,Beloin04
cyuP	NC_000913.3	3256679	3258010	b3110	putative D/L-serine transporter	1332	Up	1.19567	2.29052	0.00112792	no annotation	Biological Process=GO:0009093 - cysteine catabolic process,Shimada16,GO:1901367 - response to L-cysteine,Shimada16,GO:0006865 - amino acid transport,UniProtGOA12b,UniProtGOA11a,GO:0055085 - transmembrane transport,Saier14
norR	NC_000913.3	2830775	2832289	b2709	DNA-binding transcriptional dual regulator NorR	1515	Up	1.19334	2.28682	1.24524e-05	no annotation	Biological Process=GO:2000144 - positive regulation of DNA-templated transcription, initiation,DAutreaux05,GO:0000160 - phosphorelay signal transduction system,UniProt15,GO:0006355 - regulation of transcription, DNA-templated,UniProt15,GOA01a
arfA	NC_000913.3	3438431	3438649	b4550	alternative ribosome-rescue factor A	219	Up	1.17161	2.25262	0.00176495	no annotation	Biological Process=GO:0072344 - rescue of stalled ribosome,GOA01a,Chadani10,GO:0006417 - regulation of translation,UniProtGOA12b,UniProtGOA11a
znuB	NC_000913.3	1943414	1944199	b1859	Zn(2(+)) ABC transporter membrane subunit	786	Up	1.16685	2.24521	0.0483797	no annotation	Biological Process=GO:0071578 - zinc ion import across plasma membrane,Patzer98,GO:0006811 - ion transport,UniProtGOA12b,UniProtGOA11a,GO:0006829 - zinc ion transport,UniProtGOA12b,UniProtGOA11a,GO:0010043 - response to zinc ion,Gaudet11,GO:0055085 - transmembrane transport,GOA01a
xdhA	NC_000913.3	3000345	3002603	b2866	putative xanthine dehydrogenase molybdenum-binding subunit XdhA	2259	Up	1.14752	2.21532	0.00651737	Microbial metabolism in diverse environments	Biological Process=GO:0006144 - purine nucleobase metabolic process,UniProtGOA12b,UniProtGOA11a,GO:0006166 - purine ribonucleoside salvage,UniProtGOA12b,UniProtGOA11a,GO:0009114 - hypoxanthine catabolic process,UniProtGOA12,GO:0055114 - oxidation-reduction process,UniProtGOA12b,GOA01a,UniProtGOA11a
sokC	NC_000913.3	16952	17006	b4413	antisense RNA blocking mokC and hokC translation	55	Up	1.14205	2.20694	0.0356425	no annotation	Biological Process=GO:0035194 - post-transcriptional gene silencing by RNA,Poulsen91b
fau	NC_000913.3	3056241	3056789	b2912	putative 5-formyltetrahydrofolate cyclo-ligase	549	Up	1.12772	2.18513	0.000525457	no annotation	Biological Process=GO:0022611 - dormancy process,Hansen08,GO:0009396 - folic acid-containing compound biosynthetic process,Gaudet11,GO:0035999 - tetrahydrofolate interconversion,Gaudet11
wbbJ	NC_000913.3	2104494	2105084	b2033	putative acyl transferase	591	Up	1.12563	2.18196	2.86734e-07	no annotation	Biological Process=GO:0009103 - lipopolysaccharide biosynthetic process,UniProtGOA12b,UniProtGOA12,UniProtGOA11a
ghoS	NC_000913.3	4352584	4352880	b4128	antitoxin of the GhoTS toxin-antitoxin system	297	Up	1.11001	2.15847	0.00245458	no annotation	Biological Process=GO:0090305 - nucleic acid phosphodiester bond hydrolysis,GOA16,GO:0090502 - RNA phosphodiester bond hydrolysis, endonucleolytic,GOA16
napA	NC_000913.3	2300267	2302753	b2206	periplasmic nitrate reductase subunit NapA	2487	Up	1.10637	2.15303	0.000425882	Nitrogen metabolism/Microbial metabolism in diverse environments	Biological Process=GO:0009061 - anaerobic respiration,Stewart02,GO:0006777 - Mo-molybdopterin cofactor biosynthetic process,UniProt15,GO:0022900 - electron transport chain,GOA16,GO:0042128 - nitrate assimilation,UniProt15,UniProtGOA12b,UniProtGOA11a,GO:0055114 - oxidation-reduction process,UniProt15,UniProtGOA12b,GOA01a,UniProtGOA11a
pspG	NC_000913.3	4262840	4263082	b4050	phage shock protein G	243	Up	1.0977	2.14013	0.0240131	no annotation	Biological Process=GO:0009271 - phage shock,Lloyd04
moaB	NC_000913.3	818055	818567	b0782	MoaB protein	513	Up	1.09341	2.13377	0.00765244	no annotation	Biological Process=GO:0034214 - protein hexamerization,Sanishvili04,GO:0006777 - Mo-molybdopterin cofactor biosynthetic process,UniProtGOA12b,GOA01a,UniProtGOA11a
cho	NC_000913.3	1823515	1824402	b1741	endonuclease of nucleotide excision repair	888	Up	1.06557	2.093	2.92626e-06	no annotation	Biological Process=GO:0006974 - cellular response to DNA damage stimulus,UniProtGOA12b,Gaudet11,UniProtGOA11a,Fernandez00,GO:0009432 - SOS response,UniProtGOA12b,UniProtGOA11a,Fernandez00,GO:0033683 - nucleotide-excision repair, DNA incision,Moolenaar02,GO:0006281 - DNA repair,UniProtGOA12b,UniProtGOA11a
moeA	NC_000913.3	865129	866364	b0827	molybdopterin molybdotransferase	1236	Up	1.0619	2.08767	4.31173e-05	no annotation	Biological Process=GO:0006777 - Mo-molybdopterin cofactor biosynthetic process,UniProtGOA12b,GOA01a,Gaudet11,UniProtGOA11a,Nichols02,Stewart82,Miller83a,GO:0018315 - molybdenum incorporation into molybdenum-molybdopterin complex,Gaudet11,Nichols02,GO:0032324 - molybdopterin cofactor biosynthetic process,GOA01a,Gaudet11
ccp	NC_000913.3	3667791	3669188	b3518	cytochrome c peroxidase	1398	Up	1.05403	2.07633	0.000136142	no annotation	Biological Process=GO:0019645 - anaerobic electron transport chain,Khademian17,GO:0042542 - response to hydrogen peroxide,Partridge07,GO:0042743 - hydrogen peroxide metabolic process,Khademian17,GO:0055114 - oxidation-reduction process,UniProtGOA12b,GOA01a,UniProtGOA11a,GO:0098869 - cellular oxidant detoxification,GOA16
nrfA	NC_000913.3	4287764	4289200	b4070	cytochrome c552 nitrite reductase	1437	Up	1.05386	2.07608	0.000333049	Nitrogen metabolism/Microbial metabolism in diverse environments	Biological Process=GO:0019645 - anaerobic electron transport chain,Gaudet11,Hussain94,GO:0006807 - nitrogen compound metabolic process,UniProt15,GOA01a,GO:0042128 - nitrate assimilation,UniProtGOA12,GO:0055114 - oxidation-reduction process,UniProt15,UniProtGOA12b,GOA01a,UniProtGOA11a
yeaC	NC_000913.3	1861702	1861974	b1777	conserved protein YeaC	273	Up	1.05148	2.07266	0.0136212	no annotation	no annotation
ydcI	NC_000913.3	1494148	1495071	b1422	putative DNA-binding transcriptional repressor YdcI	924	Up	1.03305	2.04635	0.0087285	no annotation	Biological Process=GO:0045892 - negative regulation of transcription, DNA-templated,Solomon14,GO:0006351 - transcription, DNA-templated,PerezRueda00,PerezRueda04,GO:0006355 - regulation of transcription, DNA-templated,GOA01a,Gaudet11
cyuA	NC_000913.3	3255341	3256651	b4470	putative L-cysteine desulfidase CyuA	1311	Up	1.0296	2.04145	0.0125092	no annotation	Biological Process=GO:0009093 - cysteine catabolic process,Shimada16,Loddeke17,GO:0019450 - L-cysteine catabolic process to pyruvate,Gaudet11,Nonaka17,GO:1901367 - response to L-cysteine,Nonaka17,Shimada16
iscA	NC_000913.3	2659563	2659886	b2528	iron-sulfur cluster insertion protein IscA	324	Up	1.02484	2.03473	0.000327109	no annotation	Biological Process=GO:0016226 - iron-sulfur cluster assembly,UniProt,Gaudet11,OllagnierdeChou01,Takahashi99,GO:0097428 - protein maturation by iron-sulfur cluster transfer,GOA01a,Gaudet11
elbB	NC_000913.3	3349806	3350459	b3209	low activity glyoxalase ElbB	654	Up	1.01428	2.01989	0.000315634	no annotation	Biological Process=GO:0008299 - isoprenoid biosynthetic process,Hemmi98,GO:0045828 - positive regulation of isoprenoid metabolic process,Hemmi98
allR	NC_000913.3	533011	533826	b0506	DNA-binding transcriptional repressor AllR	816	Down	-1.00139	-2.00192	0.000140963	no annotation	Biological Process=GO:0006974 - cellular response to DNA damage stimulus,Khil02,GO:0045892 - negative regulation of transcription, DNA-templated,Gaudet11,Cusa99,Walker06,GO:0006355 - regulation of transcription, DNA-templated,GOA01a
lsrR	NC_000913.3	1600288	1601241	b1512	DNA-binding transcriptional repressor LsrR	954	Down	-1.0028	-2.00388	0.0138135	no annotation	Biological Process=GO:0006351 - transcription, DNA-templated,Wang05i,GO:0009408 - response to heat,Kri14,GO:2000142 - regulation of DNA-templated transcription, initiation,Wang05i
yncG	NC_000913.3	1526247	1526864	b1454	putative glutathione S-transferase YncG	618	Down	-1.00468	-2.0065	0.00554555	no annotation	no annotation
yrdB	NC_000913.3	3429766	3430023	b3280	conserved protein YrdB	258	Down	-1.00523	-2.00726	0.0119968	no annotation	no annotation
hcaE	NC_000913.3	2669032	2670393	b2538	putative 3-phenylpropionate/cinnamate dioxygenase subunit alpha	1362	Down	-1.00548	-2.00761	0.00208211	Microbial metabolism in diverse environments	Biological Process=GO:0019380 - 3-phenylpropionate catabolic process,UniProtGOA12,Burlingame83a,Burlingame86,GO:0019439 - aromatic compound catabolic process,UniProt15,UniProtGOA12b,GOA01a,UniProtGOA11a,GO:0044237 - cellular metabolic process,GOA01a,GO:0055114 - oxidation-reduction process,UniProtGOA12b,GOA01a,UniProtGOA11a
yicS	NC_000913.3	3840215	3840508	b4555	uncharacterized protein YicS	294	Down	-1.00788	-2.01096	0.00627581	no annotation	no annotation
dppD	NC_000913.3	3702865	3703848	b3541	dipeptide ABC transporter ATP binding subunit DppD	984	Down	-1.01569	-2.02187	0.0474565	no annotation	Biological Process=GO:0015886 - heme transport,GOA16,Letoffe06,Abouhamad94,GO:0015031 - protein transport,UniProtGOA12b,UniProtGOA11a,GO:0015833 - peptide transport,UniProtGOA12b,GOA01a,UniProtGOA11a,GO:0035442 - dipeptide transmembrane transport,Abouhamad94
serV	NC_000913.3	2818553	2818645	b2695	tRNA-Ser	93	Down	-1.0157	-2.02188	0.0212933	Aminoacyl-tRNA biosynthesis	no annotation
yjbH	NC_000913.3	4237634	4239730	b4029	YjbH family protein	2097	Down	-1.02168	-2.03028	0.0319553	no annotation	Biological Process=GO:0045226 - extracellular polysaccharide biosynthetic process,Ferrieres07
yehW	NC_000913.3	2215745	2216476	b2128	glycine betaine ABC transporter membrane subunit YehW	732	Down	-1.02924	-2.04095	0.00314214	no annotation	Biological Process=GO:0031460 - glycine betaine transport,Gaudet11,Lang15,GO:0006865 - amino acid transport,UniProtGOA12b,UniProtGOA11a,GO:0055085 - transmembrane transport,GOA01a
ytjB	NC_000913.3	4624145	4624789	b4387	protein Smp	645	Down	-1.03004	-2.04209	0.0415884	no annotation	no annotation
yedR	NC_000913.3	2033119	2033484	b1963	putative inner membrane protein	366	Down	-1.04523	-2.0637	0.0378017	no annotation	no annotation
ymjA	NC_000913.3	1357423	1357668	b1295	DUF2543 domain-containing protein YmjA	246	Down	-1.0468	-2.06594	0.0229641	no annotation	no annotation
ecnB	NC_000913.3	4376553	4376699	b4411	bacteriolytic entericidin B lipoprotein	147	Down	-1.04708	-2.06634	6.75814e-10	no annotation	Biological Process=GO:0009636 - response to toxic substance,GOA01a
yghX	NC_000913.3	3146856	3147691	b4658	putative hydrolase fragment	836	Down	-1.04716	-2.06646	0.00730236	Microbial metabolism in diverse environments	no annotation
gltT	NC_000913.3	4168372	4168447	b3969	tRNA-Glu	76	Down	-1.06277	-2.08894	0.00103872	Aminoacyl-tRNA biosynthesis	no annotation
gabP	NC_000913.3	2794253	2795653	b2663	4-aminobutyrate:H(+) symporter	1401	Down	-1.07037	-2.09998	0.000866591	no annotation	Biological Process=GO:0006974 - cellular response to DNA damage stimulus,Khil02,GO:0006995 - cellular response to nitrogen starvation,Metzer90,GO:0015812 - gamma-aminobutyric acid transport,GOA01a,Niegemann93,GO:0090549 - response to carbon starvation,Schneider02,GO:0006865 - amino acid transport,UniProtGOA12b,GOA01a,UniProtGOA11a,GO:0009450 - gamma-aminobutyric acid catabolic process,UniProtGOA1…
yncL	NC_000913.3	1517099	1517194	b4598	uncharacterized protein YncL	96	Down	-1.07587	-2.108	3.67036e-08	no annotation	no annotation
lpxK	NC_000913.3	968366	969352	b0915	tetraacyldisaccharide 4'-kinase	987	Down	-1.07868	-2.1121	0.0145427	no annotation	Biological Process=GO:0009244 - lipopolysaccharide core region biosynthetic process,Gaudet11,Garrett98,GO:0009245 - lipid A biosynthetic process,Gaudet11,UniProt15,UniProtGOA12b,GOA01a,UniProtGOA11a,Garrett97,Garrett98,GO:0006629 - lipid metabolic process,UniProtGOA12b,UniProtGOA11a,GO:0016310 - phosphorylation,UniProtGOA12b,UniProtGOA11a
hyaF	NC_000913.3	1036749	1037606	b0977	protein HyaF	858	Down	-1.08512	-2.12156	0.00519788	no annotation	no annotation
yjbJ	NC_000913.3	4259237	4259446	b4045	putative stress response protein	210	Down	-1.09283	-2.13292	9.22219e-07	no annotation	no annotation
cdaR	NC_000913.3	182463	183620	b0162	DNA-binding transcriptional activator CdaR	1158	Down	-1.09611	-2.13778	0.0121567	no annotation	Biological Process=GO:0045893 - positive regulation of transcription, DNA-templated,Monterrubio00
adhE	NC_000913.3	1295446	1298121	b1241	aldehyde-alcohol dehydrogenase	2676	Down	-1.12025	-2.17385	9.42303e-08	Butanoate metabolism/Microbial metabolism in diverse environments	Biological Process=GO:0006115 - ethanol biosynthetic process,Kessler91,GO:0006979 - response to oxidative stress,Echave03,GO:0019664 - mixed acid fermentation,Pascal81,GO:0051260 - protein homooligomerization,Kim19a,GO:0006066 - alcohol metabolic process,GOA01a,GO:0008152 - metabolic process,UniProtGOA12b,UniProtGOA11a,GO:0015976 - carbon utilization,GOA01a,GO:0055114 - oxidation-reduction proces…
dpiB	NC_000913.3	652235	653893	b0619	sensory histidine kinase DpiB	1659	Down	-1.12231	-2.17695	0.00787244	Two-component system	Biological Process=GO:0046777 - protein autophosphorylation,Gaudet11,Yamamoto09a,GO:0000160 - phosphorelay signal transduction system,UniProtGOA12b,GOA01a,UniProtGOA11a,GO:0006355 - regulation of transcription, DNA-templated,GOA01a,GO:0016310 - phosphorylation,UniProtGOA12b,GOA01a,UniProtGOA11a,GO:0018106 - peptidyl-histidine phosphorylation,Ingmer98
csiD	NC_000913.3	2788985	2789962	b2659	PF08943 family protein CsiD	978	Down	-1.13492	-2.19606	9.48575e-06	no annotation	Biological Process=GO:0019477 - L-lysine catabolic process,UniProt15,Knorr18,GO:0090549 - response to carbon starvation,Marschall98,GO:0055114 - oxidation-reduction process,UniProtGOA12b,UniProtGOA11a
tnaB	NC_000913.3	3890236	3891483	b3709	tryptophan:H(+) symporter TnaB	1248	Down	-1.14087	-2.20514	0.0472403	no annotation	Biological Process=GO:0003333 - amino acid transmembrane transport,GOA01a,Edwards82,GO:0006569 - tryptophan catabolic process,UniProtGOA12b,UniProtGOA11a,GO:0006865 - amino acid transport,UniProtGOA12b,UniProtGOA11a,GO:0015801 - aromatic amino acid transport,GOA01a
gsiD	NC_000913.3	871890	872801	b0832	glutathione ABC transporter membrane subunit GsiD	912	Down	-1.14969	-2.21867	0.00235301	no annotation	Biological Process=GO:0034775 - glutathione transmembrane transport,Suzuki05,GO:0035442 - dipeptide transmembrane transport,GOA16,GO:0055085 - transmembrane transport,GOA01a
arrS	NC_000913.3	3657986	3658054	b4704	small regulatory RNA ArrS	69	Down	-1.15042	-2.21979	1.20819e-08	no annotation	Biological Process=GO:0097533 - cellular stress response to acid chemical,Aiso14,GO:2000767 - positive regulation of cytoplasmic translation,Bianco19
csiR	NC_000913.3	2795674	2796336	b2664	DNA-binding transcriptional repressor CsiR	663	Down	-1.15343	-2.22442	8.60577e-05	no annotation	Biological Process=GO:0006355 - regulation of transcription, DNA-templated,GOA01a,Metzner04,GO:2000143 - negative regulation of DNA-templated transcription, initiation,Knorr18,Metzner04,Dover74
yfjU	NC_000913.3	2771840	2772154	b2638	CP4-57 prophage%3B ArsC family protein YfjU	315	Down	-1.16183	-2.23741	0.000245191	no annotation	Biological Process=GO:0046685 - response to arsenic-containing substance,UniProtGOA12b,Gaudet11,UniProtGOA11a,GO:0055114 - oxidation-reduction process,UniProtGOA12b,UniProtGOA11a
ycaD	NC_000913.3	945871	947019	b0898	putative transporter YcaD	1149	Down	-1.16524	-2.24271	0.0145342	no annotation	Biological Process=GO:0055085 - transmembrane transport,GOA01a
ariR	NC_000913.3	1216369	1216635	b1166	regulator of acid resistance%2C influenced by indole	267	Down	-1.17131	-2.25216	0.0011803	no annotation	Biological Process=GO:0042542 - response to hydrogen peroxide,Lee07g,GO:0044010 - single-species biofilm formation,Lee07g,GO:0071468 - cellular response to acidic pH,GOA01a
yebV	NC_000913.3	1921780	1922016	b1836	protein YebV	237	Down	-1.17367	-2.25584	4.93999e-09	no annotation	no annotation
pheM	NC_000913.3	1799226	1799270	b1715	pheST-ihfA operon leader peptide	45	Down	-1.17861	-2.26358	0.00714192	no annotation	Biological Process=GO:0006355 - regulation of transcription, DNA-templated,Springer85
torT	NC_000913.3	1056261	1057289	b0994	periplasmic trimethylamine-N-oxide binding protein	1029	Down	-1.18032	-2.26627	0.0155781	no annotation	Biological Process=GO:0009061 - anaerobic respiration,Jourlin96,Baraquet06,GO:0006355 - regulation of transcription, DNA-templated,Gaudet11
rmf	NC_000913.3	1015715	1015882	b0953	ribosome modulation factor	168	Down	-1.18217	-2.26917	1.10739e-06	no annotation	Biological Process=GO:0032055 - negative regulation of translation in response to stress,Wada95,GO:0033554 - cellular response to stress,Moen09,GO:0006417 - regulation of translation,UniProt15,UniProtGOA12b,UniProtGOA11a
patD	NC_000913.3	1515578	1517002	b1444	gamma-aminobutyraldehyde dehydrogenase	1425	Down	-1.18266	-2.26995	0.00647276	no annotation	Biological Process=GO:0009447 - putrescine catabolic process,UniProt,UniProtGOA12,GOA01a,Shaibe85,Schneider12,GO:0051289 - protein homotetramerization,Samsonova05,GO:0019477 - L-lysine catabolic process,UniProt,GO:0055114 - oxidation-reduction process,UniProtGOA12b,GOA01a,UniProtGOA11a
artQ	NC_000913.3	901534	902250	b0862	L-arginine ABC transporter membrane subunit ArtQ	717	Down	-1.19264	-2.28571	0.00443766	no annotation	Biological Process=GO:0006865 - amino acid transport,UniProtGOA12b,UniProtGOA11a,GO:0055085 - transmembrane transport,GOA01a,GO:0071705 - nitrogen compound transport,GOA01a,GO:0097638 - L-arginine import across plasma membrane,Wissenbach95
mocA	NC_000913.3	3015160	3015738	b2877	molybdenum cofactor cytidylyltransferase	579	Down	-1.19648	-2.2918	2.76946e-06	no annotation	Biological Process=GO:0006777 - Mo-molybdopterin cofactor biosynthetic process,UniProtGOA12b,UniProtGOA11a,Neumann09a,GO:1902760 - Mo(VI)-molybdopterin cytosine dinucleotide biosynthetic process,Neumann09a
dhaR	NC_000913.3	1251066	1252985	b1201	DNA-binding transcriptional dual regulator DhaR	1920	Down	-1.20811	-2.31035	0.00170779	no annotation	Biological Process=GO:0006351 - transcription, DNA-templated,Bachler05,GO:0006355 - regulation of transcription, DNA-templated,GOA01a,Bachler05,GO:0006071 - glycerol metabolic process,UniProtGOA12b,UniProtGOA11a
metZ	NC_000913.3	2947387	2947463	b2814	tRNA-Met	77	Down	-1.21057	-2.31429	0.00267666	Aminoacyl-tRNA biosynthesis	no annotation
valX	NC_000913.3	2521051	2521126	b2402	tRNA-Val	76	Down	-1.22855	-2.34331	0.00245132	Aminoacyl-tRNA biosynthesis	no annotation
dmsA	NC_000913.3	940959	943403	b0894	dimethyl sulfoxide reductase subunit A	2445	Down	-1.23004	-2.34573	1.3088e-06	no annotation	Biological Process=GO:0009061 - anaerobic respiration,Gaudet11,Cotter89,GO:0022900 - electron transport chain,GOA16,GO:0055114 - oxidation-reduction process,UniProtGOA12b,GOA01a,UniProtGOA11a
ydjX	NC_000913.3	1833401	1834111	b1750	DedA family protein YdjX	711	Down	-1.25549	-2.38748	0.0164704	no annotation	no annotation
umuC	NC_000913.3	1231186	1232454	b1184	DNA polymerase V catalytic protein	1269	Down	-1.26039	-2.39561	0.022298	no annotation	Biological Process=GO:0006974 - cellular response to DNA damage stimulus,UniProtGOA12b,UniProtGOA11a,Fernandez00,GO:0009432 - SOS response,Gaudet11,UniProtGOA12b,UniProtGOA11a,Fernandez00,GO:0019985 - translesion synthesis,Gaudet11,Tang99b,Reuven99,GO:0006281 - DNA repair,UniProtGOA12b,GOA01a,UniProtGOA11a,GO:0042276 - error-prone translesion synthesis,Gaudet11
pdeH	NC_000913.3	3678420	3679187	b3525	c-di-GMP phosphodiesterase PdeH	768	Down	-1.27308	-2.41677	0.0484287	Microbial metabolism in diverse environments	Biological Process=GO:1902021 - regulation of bacterial-type flagellum-dependent cell motility,Pesavento08
tnaA	NC_000913.3	3888730	3890145	b3708	tryptophanase	1416	Down	-1.27413	-2.41853	2.24434e-07	Tryptophan metabolism/Metabolic pathways	Biological Process=GO:0006569 - tryptophan catabolic process,UniProt15,UniProtGOA12b,UniProtGOA11a,Ng63,GO:0006520 - cellular amino acid metabolic process,GOA01a,GO:0006568 - tryptophan metabolic process,GOA01a,GO:0009072 - aromatic amino acid family metabolic process,GOA01a
nanE	NC_000913.3	3370347	3371036	b3223	putative N-acetylmannosamine-6-phosphate epimerase	690	Down	-1.2765	-2.42251	0.0125473	no annotation	Biological Process=GO:0006053 - N-acetylmannosamine catabolic process,Gaudet11,Plumbridge99,GO:0019262 - N-acetylneuraminate catabolic process,UniProtGOA12,Gaudet11,Hopkins13,GO:0005975 - carbohydrate metabolic process,UniProt15,UniProtGOA12b,UniProtGOA11a,GO:0006051 - N-acetylmannosamine metabolic process,UniProt15,GOA01a
cusS	NC_000913.3	593328	594770	b0570	sensory histidine kinase CusS	1443	Down	-1.30973	-2.47895	0.0425699	Two-component system	Biological Process=GO:0016310 - phosphorylation,UniProtGOA12b,GOA01a,UniProtGOA11a,Yamamoto05,GO:0018106 - peptidyl-histidine phosphorylation,Affandi19,GO:0023014 - signal transduction by protein phosphorylation,Affandi19,Yamamoto05,GO:0071280 - cellular response to copper ion,Affandi19,Gudipaty12,Munson00,GO:0071292 - cellular response to silver ion,Affandi19,Gudipaty12,Franke01,GO:0000160 - pho…
yehY	NC_000913.3	2217400	2218557	b2130	glycine betaine ABC transporter membrane subunit YehY	1158	Down	-1.31415	-2.48657	0.0449224	no annotation	Biological Process=GO:0031460 - glycine betaine transport,Gaudet11,Lang15,GO:0006865 - amino acid transport,UniProtGOA12b,UniProtGOA11a,GO:0055085 - transmembrane transport,GOA01a
hyaD	NC_000913.3	1035770	1036357	b0975	putative hydrogenase 1 maturation protease HyaD	588	Down	-1.31669	-2.49094	0.00491128	no annotation	Biological Process=GO:0016485 - protein processing,GOA01a,Gaudet11,Menon91,GO:0006464 - cellular protein modification process,Gaudet11,GO:0006508 - proteolysis,UniProtGOA12b,UniProtGOA11a,GO:0043085 - positive regulation of catalytic activity,GOA16
omrB	NC_000913.3	2976304	2976385	b4445	small regulatory RNA OmrB	82	Down	-1.32537	-2.50597	0.00558546	no annotation	Biological Process=GO:0040033 - negative regulation of translation, ncRNA-mediated,Holmqvist10
rutG	NC_000913.3	1068511	1069839	b1006	pyrimidine:H(+) symporter	1329	Down	-1.32942	-2.51302	0.0177196	no annotation	Biological Process=GO:0006212 - uracil catabolic process,Kim10c,GO:0098721 - uracil import across plasma membrane,Botou18,Kim10c,GO:1904082 - pyrimidine nucleobase transmembrane transport,Botou18,GO:0006864 - pyrimidine nucleotide transport,GOA01a,GO:0055085 - transmembrane transport,GOA01a
potE	NC_000913.3	716946	718265	b0692	putrescine:H(+) symporter/putrescine:ornithine antiporter PotE	1320	Down	-1.37174	-2.58782	0.0407983	no annotation	Biological Process=GO:0015847 - putrescine transport,UniProt15,GOA01a,Kashiwagi97,Kashiwagi91,Kashiwagi92,GO:0006865 - amino acid transport,UniProtGOA12b,GOA01a,UniProtGOA11a,GO:0015822 - ornithine transport,GOA01a,GO:0055085 - transmembrane transport,GOA01a,GO:1903352 - L-ornithine transmembrane transport,GOA16
allC	NC_000913.3	544057	545292	b0516	allantoate amidohydrolase	1236	Down	-1.37867	-2.60028	0.0388041	Microbial metabolism in diverse environments	Biological Process=GO:0009442 - allantoin assimilation pathway,GOA01a,Werner10,Cusa99,GO:0000256 - allantoin catabolic process,UniProtGOA12,GOA01a,GO:0006144 - purine nucleobase metabolic process,UniProtGOA12b,UniProtGOA11a
yadK	NC_000913.3	151003	151599	b0136	putative fimbrial protein YadK	597	Down	-1.38138	-2.60518	0.0186729	no annotation	Biological Process=GO:0007155 - cell adhesion,GOA01a,Gaudet11,Larsonneur16,GO:0043709 - cell adhesion involved in single-species biofilm formation,Gaudet11,Korea10,GO:0043711 - pilus organization,Gaudet11
flgK	NC_000913.3	1138378	1140021	b1082	flagellar hook-filament junction protein 1	1644	Down	-1.39234	-2.62503	0.00417912	Flagellar assembly	Biological Process=GO:0044780 - bacterial-type flagellum assembly,GOA01a,Gaudet11,Suzuki81,GO:0071973 - bacterial-type flagellum-dependent cell motility,GOA01a
glyW	NC_000913.3	1992042	1992117	b1911	tRNA-Gly	76	Down	-1.39559	-2.63096	0.0221387	Aminoacyl-tRNA biosynthesis	Molecular Function=GO:0030533 - triplet codon-amino acid adaptor activity
adhP	NC_000913.3	1552828	1553838	b1478	ethanol dehydrogenase/alcohol dehydrogenase	1011	Down	-1.39577	-2.63129	1.89237e-06	Microbial metabolism in diverse environments	Biological Process=GO:0006974 - cellular response to DNA damage stimulus,Khil02,GO:0045471 - response to ethanol,Shafqat99,GO:0046187 - acetaldehyde catabolic process,Gaudet11,Shafqat99,GO:0055114 - oxidation-reduction process,UniProtGOA12b,GOA01a,UniProtGOA11a
sdsR	NC_000913.3	1923104	1923207	b4433	small regulatory RNA SdsR	104	Down	-1.39822	-2.63576	0.000312255	no annotation	Biological Process=GO:0040033 - negative regulation of translation, ncRNA-mediated,Bak15,GO:0061157 - mRNA destabilization,Bak15,GO:1900191 - negative regulation of single-species biofilm formation,Bak15,GO:1902201 - negative regulation of bacterial-type flagellum-dependent cell motility,Bak15
ydcV	NC_000913.3	1514762	1515556	b1443	putative ABC transporter membrane subunit YdcV	795	Down	-1.39874	-2.63671	0.0441024	no annotation	Biological Process=GO:0009290 - DNA import into cell involved in transformation,Sun16a,GO:0055085 - transmembrane transport,GOA01a
leuQ	NC_000913.3	4606315	4606401	b4370	tRNA-Leu	87	Down	-1.41576	-2.668	0.0394223	Aminoacyl-tRNA biosynthesis	Molecular Function=GO:0030533 - triplet codon-amino acid adaptor activity
tsaB	NC_000913.3	1890572	1891267	b1807	N(6)-L-threonylcarbamoyladenine synthase%2C TsaB subunit	696	Down	-1.41592	-2.66829	0.00330062	no annotation	Biological Process=GO:0002949 - tRNA threonylcarbamoyladenosine modification,GOA01a,Deutsch12,GO:0006508 - proteolysis,GOA16,GO:0008033 - tRNA processing,UniProtGOA12b,UniProtGOA11a
mglC	NC_000913.3	2236743	2237753	b2148	D-galactose/methyl-galactoside ABC transporter membrane subunit	1011	Down	-1.43744	-2.7084	0.00607931	no annotation	Biological Process=GO:0006974 - cellular response to DNA damage stimulus,Khil02,GO:0015757 - galactose transmembrane transport,Ordal74,GO:0015765 - methylgalactoside transport,Rotman82,GO:0008643 - carbohydrate transport,UniProtGOA12b,GOA01a,UniProtGOA11a,GO:0055085 - transmembrane transport,GOA01a
appA	NC_000913.3	1040617	1041915	b0980	periplasmic phosphoanhydride phosphatase/multiple inositol-polyphosphate phosphatase	1299	Down	-1.45633	-2.7441	6.46789e-08	no annotation	Biological Process=GO:0016036 - cellular response to phosphate starvation,Dassa82,GO:0016311 - dephosphorylation,Ostanin92,Dassa82,GO:0033518 - myo-inositol hexakisphosphate dephosphorylation,Greiner01,Greiner93,GO:0071454 - cellular response to anoxia,Dassa82,GO:0008152 - metabolic process,UniProtGOA12b,UniProtGOA11a
ybjM	NC_000913.3	890089	890466	b0848	putative inner membrane protein	378	Down	-1.46682	-2.76411	8.22968e-11	no annotation	no annotation
ygjK	NC_000913.3	3228888	3231239	b3080	glycoside hydrolase	2352	Down	-1.48071	-2.79087	0.0126779	no annotation	Biological Process=GO:0006974 - cellular response to DNA damage stimulus,Khil02,GO:0005991 - trehalose metabolic process,GOA01a,GO:0008152 - metabolic process,UniProtGOA12b,UniProtGOA11a
hofM	NC_000913.3	3521972	3522751	b3395	DNA utilization protein HofM	780	Down	-1.50164	-2.83164	0.0110011	no annotation	Biological Process=GO:0006308 - DNA catabolic process,Palchevskiy06,GO:0015976 - carbon utilization,Palchevskiy06
dmsB	NC_000913.3	943414	944031	b0895	dimethyl sulfoxide reductase subunit B	618	Down	-1.51121	-2.85048	0.0377986	no annotation	Biological Process=GO:0009061 - anaerobic respiration,Cotter89,GO:0055114 - oxidation-reduction process,UniProtGOA12b,UniProtGOA11a
msrQ	NC_000913.3	2040483	2041118	b1972	periplasmic protein-L-methionine sulfoxide reductase heme binding subunit	636	Down	-1.52925	-2.88636	0.00865589	no annotation	Biological Process=GO:0030091 - protein repair,UniProt15,Gennaris15,GO:0055114 - oxidation-reduction process,UniProt15,UniProtGOA12b,UniProtGOA11a,Gennaris15,GO:0022900 - electron transport chain,GOA16
frdA	NC_000913.3	4380510	4382318	b4154	fumarate reductase flavoprotein subunit	1809	Down	-1.55776	-2.94396	4.27883e-15	Butanoate metabolism/Two-component system/Oxidative phosphorylation/Microbial metabolism in diverse environments	Biological Process=GO:0001539 - cilium or flagellum-dependent cell motility,CohenBenLulu08,GO:0006113 - fermentation,Gaudet11,Hirsch63,GO:0006974 - cellular response to DNA damage stimulus,Khil02,GO:0009061 - anaerobic respiration,GOA01a,Gaudet11,Condon88,Hirsch63,GO:0044780 - bacterial-type flagellum assembly,CohenBenLulu08,GO:0022900 - electron transport chain,GOA01a,GO:0055114 - oxidation-redu…
appB	NC_000913.3	1039296	1040432	b0979	cytochrome bd-II ubiquinol oxidase subunit II	1137	Down	-1.56858	-2.96612	1.44691e-08	Two-component system/Oxidative phosphorylation	Biological Process=GO:0019646 - aerobic electron transport chain,Gaudet11,Bekker09,Borisov11,GO:0006119 - oxidative phosphorylation,UniProtGOA12,GO:0055114 - oxidation-reduction process,UniProtGOA12b,GOA01a,UniProtGOA11a
sanA	NC_000913.3	2232878	2233597	b2144	DUF218 domain-containing protein SanA	720	Down	-1.58409	-2.9982	0.0104655	no annotation	Biological Process=GO:0042493 - response to drug,Gaudet11,Rida96,GO:0090549 - response to carbon starvation,Mitchell17
ytfT	NC_000913.3	4452571	4453596	b4230	galactofuranose ABC transporter putative membrane subunit YtfT	1026	Down	-1.59119	-3.01297	0.0282429	no annotation	Biological Process=GO:0008643 - carbohydrate transport,UniProtGOA12b,GO:0055085 - transmembrane transport,GOA01a,Linton98
appC	NC_000913.3	1037740	1039284	b0978	cytochrome bd-II ubiquinol oxidase subunit I	1545	Down	-1.59277	-3.01629	1.63606e-08	Two-component system/Oxidative phosphorylation	Biological Process=GO:0019646 - aerobic electron transport chain,GOA01a,Gaudet11,Borisov11,Bekker09,GO:0006119 - oxidative phosphorylation,UniProtGOA12,GO:0055114 - oxidation-reduction process,UniProtGOA12b,UniProtGOA11a
yidF	NC_000913.3	3855114	3855611	b3674	uncharacterized protein YidF	498	Down	-1.59902	-3.02937	0.0337254	no annotation	no annotation
frdD	NC_000913.3	4379007	4379366	b4151	fumarate reductase membrane protein FrdD	360	Down	-1.64521	-3.12794	0.000164093	Butanoate metabolism/Two-component system/Oxidative phosphorylation/Microbial metabolism in diverse environments	Biological Process=GO:0006113 - fermentation,Hirsch63,GO:0009061 - anaerobic respiration,Condon88,Hirsch63,GO:0044780 - bacterial-type flagellum assembly,CohenBenLulu08,GO:0006106 - fumarate metabolic process,GOA01a
sgbE	NC_000913.3	3750086	3750781	b3583	L-ribulose-5-phosphate 4-epimerase SgbE	696	Down	-1.65266	-3.14413	0.0219488	no annotation	Biological Process=GO:0019323 - pentose catabolic process,Gaudet11,Ibanez00,GO:0019324 - L-lyxose metabolic process,Ibanez00,GO:0005975 - carbohydrate metabolic process,UniProtGOA12b,UniProtGOA11a,GO:0019572 - L-arabinose catabolic process,GOA01a
lldR	NC_000913.3	3779054	3779830	b3604	DNA-binding transcriptional dual regulator LldR	777	Down	-1.70099	-3.25123	0.00959028	no annotation	Biological Process=GO:0006974 - cellular response to DNA damage stimulus,Khil02,GO:0044010 - single-species biofilm formation,Beloin04,GO:2000143 - negative regulation of DNA-templated transcription, initiation,Aguilera08,GO:2000144 - positive regulation of DNA-templated transcription, initiation,Aguilera08,GO:0006355 - regulation of transcription, DNA-templated,GOA01a
ygbM	NC_000913.3	2864236	2865012	b2739	putative 2-oxo-tetronate isomerase YgbM	777	Down	-1.70885	-3.26899	0.0423657	no annotation	Biological Process=GO:0005975 - carbohydrate metabolic process,UniProtGOA12b,UniProtGOA11a,GO:0046487 - glyoxylate metabolic process,Gaudet11
hokB	NC_000913.3	1491922	1492071	b4428	toxin HokB	150	Down	-1.71897	-3.292	0.000550155	no annotation	Biological Process=GO:0022611 - dormancy process,Verstraeten15
dmsC	NC_000913.3	944033	944896	b0896	dimethyl sulfoxide reductase subunit C	864	Down	-1.7327	-3.32349	0.00310309	no annotation	Biological Process=GO:0009061 - anaerobic respiration,Gaudet11,Cotter89,GO:0019645 - anaerobic electron transport chain,GOA01a,GO:0055114 - oxidation-reduction process,UniProtGOA12b,UniProtGOA11a
yqeJ	NC_000913.3	2989304	2989786	b2848	protein YqeJ	483	Down	-1.73889	-3.33779	0.000262878	no annotation	Cellular Component=GO:0005887 - integral component of plasma membrane,Lomize17,GO:0016020 - membrane,UniProtGOA12a,UniProtGOA12b,UniProtGOA11,UniProtGOA11a,GO:0016021 - integral component of membrane,UniProtGOA12b,UniProtGOA11a
nrfD	NC_000913.3	4290476	4291432	b4073	putative menaquinol-cytochrome c reductase subunit NrfD	957	Down	-1.74734	-3.35738	0.00454881	no annotation	Biological Process=GO:0019645 - anaerobic electron transport chain,Hussain94
yciG	NC_000913.3	1315856	1316035	b1259	protein YciG	180	Down	-1.79436	-3.46861	5.51735e-15	no annotation	Biological Process=GO:0071978 - bacterial-type flagellum-dependent swarming motility,Inoue07
valZ	NC_000913.3	781068	781143	b0746	tRNA-Val	76	Down	-1.80436	-3.49274	0.000100911	Aminoacyl-tRNA biosynthesis	no annotation
yfiM	NC_000913.3	2724128	2724451	b2586	protein YfiM	324	Down	-1.89497	-3.71915	0.0322517	no annotation	no annotation
yhjX	NC_000913.3	3710799	3712007	b3547	putative pyruvate transporter	1209	Down	-1.90407	-3.74267	0.0133974	no annotation	Biological Process=GO:0031669 - cellular response to nutrient levels,Fried13,Behr14,GO:0055085 - transmembrane transport,GOA01a,Fried13
hyaE	NC_000913.3	1036354	1036752	b0976	putative HyaA chaperone	399	Down	-1.95355	-3.87325	0.0118096	no annotation	no annotation
yobD	NC_000913.3	1904801	1905259	b1820	conserved inner membrane protein YobD	459	Down	-1.95789	-3.88494	0.0320971	no annotation	no annotation
chbR	NC_000913.3	1818605	1819447	b1735	DNA-binding transcriptional dual regulator ChbR	843	Down	-1.96467	-3.90324	0.00415236	no annotation	Biological Process=GO:0045892 - negative regulation of transcription, DNA-templated,Parker90,GO:0006355 - regulation of transcription, DNA-templated,GOA01a
lysT	NC_000913.3	780554	780629	b0743	tRNA-Lys	76	Down	-1.96508	-3.90435	2.19661e-19	Aminoacyl-tRNA biosynthesis	no annotation
valU	NC_000913.3	2520931	2521006	b2401	tRNA-Val	76	Down	-2.00479	-4.01331	0.00167492	Aminoacyl-tRNA biosynthesis	no annotation
ymdF	NC_000913.3	1068081	1068254	b4518	conserved protein YmdF	174	Down	-2.04179	-4.11757	1.87273e-25	no annotation	no annotation
ynfG	NC_000913.3	1662990	1663607	b1589	putative oxidoreductase YnfG	618	Down	-2.08467	-4.24178	0.0137204	no annotation	Biological Process=GO:0055114 - oxidation-reduction process,UniProtGOA12b,UniProtGOA11a
ppdC	NC_000913.3	2962441	2962764	b2823	putative YgdA	324	Down	-2.12233	-4.35397	0.0406454	no annotation	no annotation
ynfF	NC_000913.3	1660556	1662979	b1588	putative selenate reductase YnfF	2424	Down	-2.17063	-4.5022	2.01945e-08	no annotation	Biological Process=GO:0009061 - anaerobic respiration,Gaudet11,GO:0022900 - electron transport chain,GOA16,GO:0055114 - oxidation-reduction process,UniProtGOA12b,GOA01a,UniProtGOA11a
bdm	NC_000913.3	1556065	1556280	b1481	biofilm-dependent modulation protein	216	Down	-2.25169	-4.76239	0.0219099	no annotation	Biological Process=GO:1902210 - positive regulation of bacterial-type flagellum assembly,Kim15a
cheW	NC_000913.3	1972836	1973339	b1887	chemotaxis protein CheW	504	Down	-2.27167	-4.82881	0.020176	Two-component system	Biological Process=GO:0006935 - chemotaxis,UniProtGOA12b,GOA01a,Gaudet11,UniProtGOA11a,Parkinson78,GO:0007165 - signal transduction,GOA01a,Wolfe87,GO:0009454 - aerotaxis,Samanta16,GO:0010864 - positive regulation of protein histidine kinase activity,McNally91,GO:0023014 - signal transduction by protein phosphorylation,Gegner92,GO:0051649 - establishment of localization in cell,Kentner06,GO:190187…
frdB	NC_000913.3	4379783	4380517	b4153	fumarate reductase iron-sulfur protein	735	Down	-2.45001	-5.46421	1.31917e-16	Butanoate metabolism/Two-component system/Oxidative phosphorylation/Microbial metabolism in diverse environments	Biological Process=GO:0001539 - cilium or flagellum-dependent cell motility,CohenBenLulu08,GO:0006113 - fermentation,Hirsch63,GO:0009061 - anaerobic respiration,Gaudet11,Condon88,Hirsch63,GO:0044780 - bacterial-type flagellum assembly,CohenBenLulu08,GO:0006099 - tricarboxylic acid cycle,UniProtGOA12b,GOA01a,UniProtGOA11a,GO:0022900 - electron transport chain,GOA16,GO:0055114 - oxidation-reduction…
lsrF	NC_000913.3	1606100	1606975	b1517	3-hydroxy-2%2C4-pentadione 5-phosphate thiolase	876	Down	-2.85768	-7.24851	0.018291	no annotation	no annotation
frdC	NC_000913.3	4379377	4379772	b4152	fumarate reductase membrane protein FrdC	396	Down	-2.9233	-7.58581	0.000234972	Butanoate metabolism/Two-component system/Oxidative phosphorylation/Microbial metabolism in diverse environments	Biological Process=GO:0001539 - cilium or flagellum-dependent cell motility,CohenBenLulu08,GO:0006113 - fermentation,Hirsch63,GO:0009061 - anaerobic respiration,Condon88,Hirsch63,GO:0044780 - bacterial-type flagellum assembly,CohenBenLulu08
ynfE	NC_000913.3	1658069	1660495	b1587	putative selenate reductase YnfE	2427	Down	-2.92872	-7.61433	1.69702e-10	no annotation	Biological Process=GO:0009061 - anaerobic respiration,Gaudet11,GO:0022900 - electron transport chain,GOA16a,GO:0055114 - oxidation-reduction process,UniProtGOA12b,GOA01a,UniProtGOA11a
ves	NC_000913.3	1824362	1824937	b1742	HutD family protein Ves	576	Down	-2.93541	-7.64972	0.0159213	no annotation	Biological Process=GO:0070417 - cellular response to cold,Yamada02
ompW	NC_000913.3	1314020	1314658	b1256	outer membrane protein W	639	Down	-4.2789	-19.4123	1.00938e-47	no annotation	Biological Process=GO:0055085 - transmembrane transport,Gaudet11
yghR	NC_000913.3	3132454	3133212	b2984	putative ATP-binding protein YghR	759	Down	-4.29386	-19.6147	0.0256028	no annotation	no annotation
ydfN	NC_000913.3	1634885	1635847	b1547	Qin prophage%3B putative side tail fiber assembly protein	963	Down	-4.49035	-22.4766	0.0285601	no annotation	no annotation
yhfW	NC_000913.3	3508587	3509813	b3380	putative mutase YhfW	1227	Down	-4.49662	-22.5744	0.012521	no annotation	Biological Process=GO:0009117 - nucleotide metabolic process,GOA01a,GO:0043094 - cellular metabolic compound salvage,GOA01a
hcaB	NC_000913.3	2671225	2672037	b2541	2%2C3-dihydroxy-2%2C3-dihydrophenylpropionate dehydrogenase	813	Down	-4.56584	-23.6839	0.0172655	Microbial metabolism in diverse environments	Biological Process=GO:0019380 - 3-phenylpropionate catabolic process,UniProtGOA12,Burlingame86,GO:0019439 - aromatic compound catabolic process,UniProt15,UniProtGOA12b,UniProtGOA11a,GO:0055114 - oxidation-reduction process,UniProtGOA12b,GOA01a,UniProtGOA11a
pinE	NC_000913.3	1209685	1210239	b1158	e14 prophage%3B site-specific DNA recombinase	555	Down	-4.65571	-25.2063	0.00806884	no annotation	Biological Process=GO:0006310 - DNA recombination,UniProtGOA12b,GOA01a,Gaudet11,UniProtGOA11a,Plasterk83,GO:0015074 - DNA integration,UniProtGOA12b,UniProtGOA11a
ygeI	NC_000913.3	2993638	2993856	b2853	protein YgeI	219	Down	-4.75111	-26.9294	0.00405115	no annotation	no annotation
ddpA	NC_000913.3	1560931	1562481	b1487	putative D%2CD-dipeptide ABC transporter periplasmic binding protein	1551	Down	-5.08992	-34.0579	0.00683583	no annotation	Biological Process=GO:0015031 - protein transport,UniProtGOA12b,UniProtGOA11a,GO:0015833 - peptide transport,UniProtGOA12b,Gaudet11,UniProtGOA11a,GO:0055085 - transmembrane transport,GOA01a,Lessard98

## Sheet: 1μM - 0μM
GeneName	Chr	Start	End	locus_tag	Product	length	Regulation	logFC	Fold Change	pval	KEGG pathway	GO annotation
yeaR	NC_000913.3	1879589	1879948	b1797	DUF1971 domain-containing protein YeaR	360	Up	8.16866	287.748	7.6e-18	no annotation	no annotation
nirD	NC_000913.3	3496551	3496877	b3366	nitrite reductase subunit NirD	327	Up	7.77773	219.447	4.7e-19	Nitrogen metabolism/Microbial metabolism in diverse environments	Biological Process=GO:0009061 - anaerobic respiration,Gaudet11,Page90,GO:0042128 - nitrate assimilation,UniProtGOA12b,UniProtGOA11a,GO:0055114 - oxidation-reduction process,UniProtGOA12b,GOA01a,UniProtGOA11a
yqcC	NC_000913.3	2923784	2924113	b2792	DUF446 domain-containing protein YqcC	330	Up	4.70836	26.1431	0.00999203	no annotation	Biological Process=GO:0044010 - single-species biofilm formation,Gaudet11,Beloin04
fdnG	NC_000913.3	1547401	1550448	b1474	formate dehydrogenase N subunit alpha	3048	Up	4.32019	19.9759	1.93e-54	Two-component system	Biological Process=GO:0009061 - anaerobic respiration,Gaudet11,Berg90,GO:0015944 - formate oxidation,Enoch75,GO:0022900 - electron transport chain,GOA16,GO:0045333 - cellular respiration,GOA01a,GO:0055114 - oxidation-reduction process,UniProtGOA12b,GOA01a,UniProtGOA11a
yihP	NC_000913.3	4065809	4067194	b3877	putative 2%2C3-dihydroxypropane-1-sulfonate export protein	1386	Up	4.25779	19.1304	0.0456592	no annotation	Biological Process=GO:0006814 - sodium ion transport,GOA01a,GO:0008643 - carbohydrate transport,GOA01a,GO:0055085 - transmembrane transport,GOA16,GO:0071702 - organic substance transport,Gaudet11
narK	NC_000913.3	1277957	1279348	b1223	nitrate:nitrite antiporter NarK	1392	Up	4.08564	16.9785	5.99e-52	Nitrogen metabolism	Biological Process=GO:0015706 - nitrate transport,GOA01a,Gaudet11,Clegg02,GO:0015707 - nitrite transport,GOA01a,Gaudet11,Clegg02,GO:0042128 - nitrate assimilation,UniProtGOA12b,UniProtGOA11a,GO:0055085 - transmembrane transport,GOA01a
cmtB	NC_000913.3	3078887	3079330	b2934	mannitol-specific PTS enzyme IIA component CmtB	444	Up	4.08237	16.9401	0.0427495	no annotation	Biological Process=GO:0008643 - carbohydrate transport,UniProtGOA12b,UniProtGOA11a,GO:0009401 - phosphoenolpyruvate-dependent sugar phosphotransferase system,UniProtGOA12b,UniProtGOA11a,Sprenger93,GO:0016310 - phosphorylation,UniProtGOA12b,UniProtGOA11a
fryB	NC_000913.3	2507916	2508242	b2387	putative PTS enzyme IIB component FryB	327	Up	4.07336	16.8347	0.0418347	no annotation	Biological Process=GO:0008643 - carbohydrate transport,UniProtGOA12b,UniProtGOA11a,GO:0009401 - phosphoenolpyruvate-dependent sugar phosphotransferase system,UniProtGOA12b,GOA01a,Gaudet11,UniProtGOA11a,GOA,Tchieu01,GO:0015755 - fructose transmembrane transport,GOA16,GO:0016310 - phosphorylation,UniProtGOA12b,UniProtGOA11a,GO:0034219 - carbohydrate transmembrane transport,GOA16
ydeT	NC_000913.3	1588853	1590001	b1505	fimbrial usher domain-containing protein YdeT	1149	Up	3.61697	12.2692	1.25e-08	no annotation	Biological Process=GO:0009297 - pilus assembly,GOA01a,Gaudet11,GO:0055085 - transmembrane transport,GOA16
fdnH	NC_000913.3	1550461	1551345	b1475	formate dehydrogenase N subunit beta	885	Up	3.54412	11.6651	2.61e-19	Two-component system	Biological Process=GO:0009061 - anaerobic respiration,Berg90,GO:0015944 - formate oxidation,GOA01a,Enoch75,GO:0022900 - electron transport chain,GOA16,GO:0045333 - cellular respiration,GOA01a,GO:0055114 - oxidation-reduction process,UniProtGOA12b,UniProtGOA11a
narI	NC_000913.3	1285849	1286526	b1227	nitrate reductase A subunit gamma	678	Up	3.49881	11.3044	5.75e-45	Two-component system/Nitrogen metabolism/Microbial metabolism in diverse environments	Biological Process=GO:0009061 - anaerobic respiration,Sodergren88,GO:0019645 - anaerobic electron transport chain,Gaudet11,GO:0042128 - nitrate assimilation,UniProtGOA12b,UniProtGOA11a,GO:0055114 - oxidation-reduction process,UniProtGOA12b,GOA01a,UniProtGOA11a
fucP	NC_000913.3	2934235	2935551	b2801	L-fucose:H(+) symporter	1317	Up	3.48899	11.2277	0.00190953	no annotation	Biological Process=GO:0015751 - arabinose transmembrane transport,Bradley87,GO:0015755 - fructose transmembrane transport,Kornberg06,GO:0015756 - fucose transmembrane transport,GOA01a,Bradley87,GO:0015757 - galactose transmembrane transport,Bradley87,GO:0005975 - carbohydrate metabolic process,UniProtGOA12b,UniProtGOA11a,GO:0006004 - fucose metabolic process,UniProtGOA12b,UniProtGOA11a,GO:0008643…
narG	NC_000913.3	1279864	1283607	b1224	nitrate reductase A subunit alpha	3744	Up	3.26066	9.58422	1.2e-49	Two-component system/Nitrogen metabolism/Microbial metabolism in diverse environments	Biological Process=GO:0009061 - anaerobic respiration,Gaudet11,Sodergren88,GO:0042126 - nitrate metabolic process,GOA01a,Stewart82,GO:0022900 - electron transport chain,GOA16,GO:0042128 - nitrate assimilation,UniProtGOA12b,UniProtGOA11a,GO:0055114 - oxidation-reduction process,UniProtGOA12b,GOA01a,UniProtGOA11a
gfcC	NC_000913.3	1047945	1048691	b0985	capsule biosynthesis GfcC family protein	747	Up	3.25152	9.52369	0.00410447	no annotation	no annotation
ortT	NC_000913.3	1517389	1517562	b1445	orphan toxin OrtT	174	Up	3.07615	8.4336	1.93e-32	no annotation	Biological Process=GO:0001896 - autolysis,Islam15a
ycdU	NC_000913.3	1095843	1096829	b1029	uncharacterized protein YcdU	987	Up	2.95589	7.75912	0.00701324	no annotation	no annotation
narH	NC_000913.3	1283604	1285142	b1225	nitrate reductase A subunit beta	1539	Up	2.90311	7.4804	1.83e-32	Two-component system/Nitrogen metabolism/Microbial metabolism in diverse environments	Biological Process=GO:0009061 - anaerobic respiration,Gaudet11,Sodergren88,GO:0042126 - nitrate metabolic process,GOA01a,Stewart82a,GO:0022900 - electron transport chain,GOA16,GO:0042128 - nitrate assimilation,UniProtGOA12b,UniProtGOA11a,GO:0055114 - oxidation-reduction process,UniProtGOA12b,GOA01a,UniProtGOA11a
yfcV	NC_000913.3	2455083	2455646	b2339	putative fimbrial protein YfcV	564	Up	2.88151	7.36923	0.0188318	no annotation	Biological Process=GO:0007155 - cell adhesion,GOA01a,Gaudet11,Korea10,GO:0043709 - cell adhesion involved in single-species biofilm formation,Gaudet11,GO:0043711 - pilus organization,Gaudet11
ogt	NC_000913.3	1399721	1400236	b1335	methylated-DNA--[protein]-cysteine S-methyltransferase	516	Up	2.7775	6.85661	3.59e-06	no annotation	Biological Process=GO:0006307 - DNA dealkylation involved in DNA repair,UniProt15,Rebeck91,Wilkinson89,Shevell88,GO:0006281 - DNA repair,UniProtGOA12b,GOA01a,UniProtGOA11a,GO:0006974 - cellular response to DNA damage stimulus,UniProtGOA12b,UniProtGOA11a,GO:0032259 - methylation,UniProtGOA12b,UniProtGOA11a
narJ	NC_000913.3	1285139	1285849	b1226	nitrate reductase 1 molybdenum cofactor assembly chaperone	711	Up	2.77331	6.83675	1.95e-29	Two-component system	Biological Process=GO:0042128 - nitrate assimilation,UniProtGOA12b,Gaudet11,UniProtGOA11a,Liu97c,GO:0051131 - chaperone-mediated protein complex assembly,GOA01a,Gaudet11,Liu97c,Palmer96
uidC	NC_000913.3	1691586	1692851	b1615	outer membrane porin family protein	1266	Up	2.60431	6.08101	0.0185338	no annotation	Biological Process=GO:0006811 - ion transport,UniProtGOA12b,UniProtGOA11a,GO:0008643 - carbohydrate transport,UniProtGOA12b,UniProtGOA11a,GO:0055085 - transmembrane transport,GOA16
fdnI	NC_000913.3	1551338	1551991	b1476	formate dehydrogenase N subunit gamma	654	Up	2.42795	5.3813	2.67e-14	Two-component system	Biological Process=GO:0009061 - anaerobic respiration,Gaudet11,Berg90,GO:0015944 - formate oxidation,Gaudet11,Enoch75,GO:0022904 - respiratory electron transport chain,GOA01a,GO:0045333 - cellular respiration,GOA01a,GO:0055114 - oxidation-reduction process,UniProtGOA12b,UniProtGOA11a
nirB	NC_000913.3	3494011	3496554	b3365	nitrite reductase catalytic subunit NirB	2544	Up	2.42639	5.37546	4.6e-17	Nitrogen metabolism/Microbial metabolism in diverse environments	Biological Process=GO:0009061 - anaerobic respiration,Page90,GO:0042128 - nitrate assimilation,UniProtGOA12b,UniProtGOA12,GOA01a,UniProtGOA11a,GO:0055114 - oxidation-reduction process,UniProtGOA12b,GOA01a,UniProtGOA11a
yjeJ	NC_000913.3	4373365	4374234	b4145	protein YjeJ	870	Up	2.41309	5.32615	0.000717423	no annotation	no annotation
dgcJ	NC_000913.3	1872041	1873531	b1786	putative diguanylate cyclase DgcJ	1491	Up	2.31989	4.99292	2.09e-22	no annotation	Biological Process=GO:1902201 - negative regulation of bacterial-type flagellum-dependent cell motility,Gaudet11,SanchezTorres11,GO:0043709 - cell adhesion involved in single-species biofilm formation,Gaudet11
napF	NC_000913.3	2303003	2303497	b2208	ferredoxin-type protein	495	Up	2.2033	4.60531	0.0155879	no annotation	Biological Process=GO:0006979 - response to oxidative stress,Kri14
gfcB	NC_000913.3	1048688	1049332	b0986	lipoprotein GfcB	645	Up	2.15295	4.44735	0.0496812	no annotation	no annotation
hcp	NC_000913.3	912162	913814	b0873	protein S-nitrosylase	1653	Up	2.01011	4.02812	0.000770199	Nitrogen metabolism	Biological Process=GO:0006807 - nitrogen compound metabolic process,Gaudet11,Wolfe02,GO:0018119 - peptidyl-cysteine S-nitrosylation,Seth18,GO:0035606 - peptidyl-cysteine S-trans-nitrosylation,Seth18,GO:0042542 - response to hydrogen peroxide,Gaudet11,Almeida06,GO:0046210 - nitric oxide catabolic process,Wang16b,GO:0055114 - oxidation-reduction process,UniProtGOA12b,GOA01a,Gaudet11,UniProtGOA11a,A…
insH-10	NC_000913.3	3365702	3366718	b3218	IS5 transposase and trans-activator	1017	Up	1.94135	3.84065	0.000453269	no annotation	Biological Process=GO:0006310 - DNA recombination,UniProtGOA12b,UniProtGOA11a,GO:0006313 - transposition, DNA-mediated,GOA01a,GO:0032196 - transposition,UniProtGOA12b,UniProtGOA11a
yibH	NC_000913.3	3770243	3771379	b3597	inner membrane protein YibH	1137	Up	1.9303	3.81135	4.82e-10	no annotation	Biological Process=GO:0006974 - cellular response to DNA damage stimulus,Khil02,GO:0055085 - transmembrane transport,GOA01a
puuD	NC_000913.3	1361120	1361884	b1298	gamma-glutamyl-gamma-aminobutyrate hydrolase	765	Up	1.92837	3.80625	1.32e-06	no annotation	Biological Process=GO:0009447 - putrescine catabolic process,UniProtGOA12,Kurihara06,GO:0006598 - polyamine catabolic process,Gaudet11
yecJ	NC_000913.3	1987507	1987758	b4537	DUF2766 domain-containing protein YecJ	252	Up	1.91923	3.78222	5.55e-09	no annotation	no annotation
yjbT	NC_000913.3	4239777	4240055	b4620	PF17089 family protein YjbT	279	Up	1.89115	3.70931	0.00468075	no annotation	no annotation
ydhX	NC_000913.3	1750345	1751013	b1671	putative 4Fe-4S ferredoxin-type protein	669	Up	1.85083	3.60707	0.0211673	Microbial metabolism in diverse environments	no annotation
bfd	NC_000913.3	3466797	3466991	b3337	bacterioferritin-associated ferredoxin	195	Up	1.75516	3.37563	0.0223248	no annotation	Biological Process=GO:0055114 - oxidation-reduction process,UniProtGOA12b,UniProtGOA11a
rcsA	NC_000913.3	2023968	2024591	b1951	DNA-binding transcriptional activator RcsA	624	Up	1.745	3.35196	2.01e-05	Two-component system	Biological Process=GO:0006351 - transcription, DNA-templated,Stout91,FrancezCharlot03,Wehland00,Vianney05,Ebel99,GO:0006355 - regulation of transcription, DNA-templated,UniProt15,GOA01a,GO:0050896 - response to stimulus,UniProtGOA12b,UniProtGOA11a
ybfL	NC_000913.3	736900	737961	b0705	putative transposase YbfL	1062	Up	1.70785	3.26674	0.0342575	no annotation	no annotation
puuC	NC_000913.3	1362743	1364230	b1300	gamma-glutamyl-gamma-aminobutyraldehyde dehydrogenase	1488	Up	1.6876	3.22121	0.014841	no annotation	Biological Process=GO:0009447 - putrescine catabolic process,UniProtGOA12,Kurihara05,GO:0055114 - oxidation-reduction process,UniProtGOA12b,GOA01a,UniProtGOA11a
yqhA	NC_000913.3	3148977	3149471	b3002	uncharacterized protein YqhA	495	Up	1.6851	3.21562	1.66e-09	no annotation	no annotation
higB	NC_000913.3	3234141	3234455	b3083	ribosome-dependent mRNA interferase toxin HigB	315	Up	1.65613	3.15171	0.000194366	no annotation	Biological Process=GO:0017148 - negative regulation of translation,ChristensenDals10,GO:0043488 - regulation of mRNA stability,ChristensenDals10,GO:0090305 - nucleic acid phosphodiester bond hydrolysis,GOA16,GO:0090502 - RNA phosphodiester bond hydrolysis, endonucleolytic,GOA16
glcD	NC_000913.3	3126522	3128021	b2979	glycolate dehydrogenase%2C putative FAD-linked subunit	1500	Up	1.62978	3.09466	6.42e-12	Microbial metabolism in diverse environments	Biological Process=GO:0006974 - cellular response to DNA damage stimulus,Khil02,GO:0046296 - glycolate catabolic process,Pellicer96,GO:0055114 - oxidation-reduction process,UniProtGOA12b,GOA01a,UniProtGOA11a
yehS	NC_000913.3	2211726	2212196	b2124	conserved protein YehS	471	Up	1.62191	3.07781	1.78e-10	no annotation	no annotation
grpE	NC_000913.3	2750115	2750708	b2614	nucleotide exchange factor GrpE	594	Up	1.59199	3.01465	6.18e-15	no annotation	Biological Process=GO:0009408 - response to heat,Chuang93,Grimshaw01,GO:0043335 - protein unfolding,Sharma10a,GO:0051085 - chaperone cofactor-dependent protein refolding,Szabo94,GO:0065003 - protein-containing complex assembly,Harrison97,GO:0006457 - protein folding,GOA01a,GO:0050790 - regulation of catalytic activity,GOA16
fimB	NC_000913.3	4540957	4541559	b4312	regulator for fimA	603	Up	1.5847	2.99946	8.08e-14	no annotation	Biological Process=GO:0006310 - DNA recombination,UniProtGOA12b,GOA01a,UniProtGOA11a,McClain93,GO:0006974 - cellular response to DNA damage stimulus,Khil02,GO:0015074 - DNA integration,UniProtGOA12b,GOA01a,UniProtGOA11a,Klemm86
ompF	NC_000913.3	985894	986982	b0929	outer membrane porin F	1089	Up	1.57742	2.98436	7.99e-12	Two-component system	Biological Process=GO:0034220 - ion transmembrane transport,GOA01a,Zakharov04,Nikaido85,Benz85,,GO:0070207 - protein homotrimerization,Cowan92,Zakharov04,GO:0006811 - ion transport,UniProtGOA12b,UniProtGOA11a,GO:0042908 - xenobiotic transport,GOA16,GO:0043213 - bacteriocin transport,GOA16
rfbD	NC_000913.3	2111077	2111976	b2040	dTDP-4-dehydrorhamnose reductase	900	Up	1.57144	2.97201	1.33e-09	no annotation	Biological Process=GO:0009243 - O antigen biosynthetic process,UniProtGOA12,Stevenson94,Liu94c,GO:0005975 - carbohydrate metabolic process,UniProtGOA12b,UniProtGOA11a,GO:0009103 - lipopolysaccharide biosynthetic process,UniProtGOA12b,UniProtGOA11a,GOAa,GO:0019305 - dTDP-rhamnose biosynthetic process,UniProtGOA12,Gaudet11,GO:0045226 - extracellular polysaccharide biosynthetic process,Gaudet11,GOAa…
puuA	NC_000913.3	1359490	1360908	b1297	glutamate-putrescine ligase	1419	Up	1.56505	2.95888	0.00130819	no annotation	Biological Process=GO:0009447 - putrescine catabolic process,UniProtGOA12,Kurihara08,GO:0006542 - glutamine biosynthetic process,Gaudet11,GOA01a,GO:0006598 - polyamine catabolic process,Gaudet11,GO:0006807 - nitrogen compound metabolic process,GOA01a
ygcP	NC_000913.3	2894196	2894771	b2768	putative anti-terminator regulatory protein	576	Up	1.54234	2.91266	0.0337817	no annotation	Biological Process=GO:0006071 - glycerol metabolic process,GOA01a,GO:0006355 - regulation of transcription, DNA-templated,GOA01a,GO:0031564 - transcription antitermination,GOA16
wbbJ	NC_000913.3	2104494	2105084	b2033	putative acyl transferase	591	Up	1.53742	2.90276	3.15e-10	no annotation	Biological Process=GO:0009103 - lipopolysaccharide biosynthetic process,UniProtGOA12b,UniProtGOA12,UniProtGOA11a
marA	NC_000913.3	1619574	1619957	b1531	DNA-binding transcriptional dual regulator MarA	384	Up	1.52832	2.88449	4.03e-06	no annotation	Biological Process=GO:0045892 - negative regulation of transcription, DNA-templated,Cohen93,GO:0045893 - positive regulation of transcription, DNA-templated,Jair95,GO:0006355 - regulation of transcription, DNA-templated,GOA01a,GO:0046677 - response to antibiotic,UniProtGOA12b,UniProtGOA11a
rpmE	NC_000913.3	4127013	4127225	b3936	50S ribosomal subunit protein L31	213	Up	1.49783	2.82418	7.13e-05	no annotation	Biological Process=GO:0006412 - translation,UniProt15,GOA01a,Lilleorg17,GO:0006413 - translational initiation,Lilleorg17,GO:1904689 - negative regulation of cytoplasmic translational initiation,Aseev20
bamE	NC_000913.3	2753605	2753946	b2617	outer membrane protein assembly factor BamE	342	Up	1.46517	2.76096	8.45e-08	no annotation	Biological Process=GO:0043165 - Gram-negative-bacterium-type cell outer membrane assembly,UniProt15,Gaudet11,Sklar07,Hagan10,GO:0046677 - response to antibiotic,Sklar07,GO:0051205 - protein insertion into membrane,UniProt15,Gaudet11,Sklar07,Hagan10
glpE	NC_000913.3	3561497	3561823	b3425	thiosulfate sulfurtransferase GlpE	327	Up	1.45865	2.74851	0.00107154	Microbial metabolism in diverse environments	Biological Process=GO:0006791 - sulfur utilization,Kawano17,GO:0006071 - glycerol metabolic process,UniProt15
grcA	NC_000913.3	2716066	2716449	b2579	stress-induced alternate pyruvate formate-lyase subunit	384	Up	1.45721	2.74576	6.94e-11	no annotation	Biological Process=GO:0006950 - response to stress,Amitai09,GO:0006567 - threonine catabolic process,Gaudet11
ygeQ	NC_000913.3	2998034	2998828	b2863	protein YgeQ	795	Up	1.45676	2.74492	0.000583612	no annotation	no annotation
pliG	NC_000913.3	1227071	1227472	b1178	inhibitor of g-type lysozyme	402	Up	1.43261	2.69935	3.74e-07	no annotation	Biological Process=GO:0043086 - negative regulation of catalytic activity,GOA16
ybjN	NC_000913.3	892957	893433	b0853	protein YbjN	477	Up	1.41243	2.66184	2.02e-07	no annotation	Biological Process=GO:0009297 - pilus assembly,Wang11e,GO:0010212 - response to ionizing radiation,Byrne14,GO:0030308 - negative regulation of cell growth,Wang11e,GO:1900232 - negative regulation of single-species biofilm formation on inanimate substrate,Wang11e,GO:1902201 - negative regulation of bacterial-type flagellum-dependent cell motility,Wang11e,GO:1902209 - negative regulation of bacteri…
yihN	NC_000913.3	4062247	4063512	b3874	putative transporter YihN	1266	Up	1.40823	2.65411	0.0257641	no annotation	Biological Process=GO:0055085 - transmembrane transport,GOA01a
yfdX	NC_000913.3	2493767	2494402	b2375	protein YfdX	636	Up	1.40585	2.64974	0.0411723	no annotation	no annotation
cdh	NC_000913.3	4109930	4110685	b3918	CDP-diacylglycerol diphosphatase	756	Up	1.40157	2.64189	0.00297068	no annotation	Biological Process=GO:0046342 - CDP-diacylglycerol catabolic process,UniProtGOA12,Bulawa81,Bulawa84,GO:0006629 - lipid metabolic process,UniProtGOA12b,UniProtGOA11a,GO:0008654 - phospholipid biosynthetic process,UniProt15,UniProtGOA12b,GOA01a,UniProtGOA11a
coaA	NC_000913.3	4174076	4175026	b3974	pantothenate kinase	951	Up	1.40134	2.64148	1.03e-08	no annotation	Biological Process=GO:0015937 - coenzyme A biosynthetic process,UniProt15,UniProtGOA12b,UniProtGOA12,GOA01a,Gaudet11,UniProtGOA11a,Vallari87,GO:0016310 - phosphorylation,UniProtGOA12b,UniProtGOA11a
ppiA	NC_000913.3	3491725	3492297	b3363	peptidyl-prolyl cis-trans isomerase A	573	Up	1.40122	2.64125	4.82e-08	no annotation	Biological Process=GO:0000413 - protein peptidyl-prolyl isomerization,GOA01a,Liu90a,GO:0006457 - protein folding,GOA01a
ybjX	NC_000913.3	918128	919120	b0877	DUF535 domain-containing protein YbjX	993	Up	1.4001	2.6392	1.58e-11	no annotation	Biological Process=GO:0006974 - cellular response to DNA damage stimulus,Gaudet11,Khil02
fklB	NC_000913.3	4428935	4429555	b4207	FKBP-type peptidyl-prolyl cis-trans isomerase FklB	621	Up	1.37215	2.58856	2.78e-08	no annotation	Biological Process=GO:0000413 - protein peptidyl-prolyl isomerization,GOA16,GO:0006457 - protein folding,GOA01a
gltF	NC_000913.3	3361176	3361940	b3214	periplasmic protein GltF	765	Up	1.36132	2.5692	0.0108849	no annotation	no annotation
yfbO	NC_000913.3	2388635	2389057	b2274	uncharacterized protein YfbO	423	Up	1.35167	2.55208	0.0397691	no annotation	no annotation
yehR	NC_000913.3	2211225	2211686	b2123	DUF1307 domain-containing lipoprotein YehR	462	Up	1.34266	2.53618	0.0469459	no annotation	no annotation
tabA	NC_000913.3	4474862	4475314	b4252	DUF386 domain-containing toxin-antitoxin biofilm protein TabA	453	Up	1.34065	2.53265	1.12e-07	no annotation	Biological Process=GO:0044010 - single-species biofilm formation,Gaudet11,Kim09
lpxT	NC_000913.3	2268854	2269567	b2174	Kdo2-lipid A phosphotransferase	714	Up	1.34047	2.53233	0.000833934	no annotation	Biological Process=GO:0043165 - Gram-negative-bacterium-type cell outer membrane assembly,GOA01a,Touze08,GO:0009103 - lipopolysaccharide biosynthetic process,UniProtGOA12b,UniProtGOA12,UniProtGOA11a,GO:0009245 - lipid A biosynthetic process,UniProt15
fabA	NC_000913.3	1015952	1016470	b0954	beta-hydroxyacyl-acyl carrier protein dehydratase/isomerase	519	Up	1.34002	2.53155	1.1e-08	no annotation	Biological Process=GO:0006633 - fatty acid biosynthetic process,UniProt15,UniProtGOA12b,UniProtGOA12,GOA01a,UniProtGOA11a,Feng09a,Cronan73,GO:0008610 - lipid biosynthetic process,Feng09a,GO:0006629 - lipid metabolic process,UniProtGOA12b,UniProtGOA11a,GO:0006631 - fatty acid metabolic process,UniProtGOA12b,UniProtGOA11a
rstB	NC_000913.3	1682882	1684183	b1609	sensory histidine kinase RstB	1302	Up	1.32105	2.49847	1.64e-06	Two-component system	Biological Process=GO:0018106 - peptidyl-histidine phosphorylation,Yamamoto05,GO:0023014 - signal transduction by protein phosphorylation,Yamamoto05,GO:0046777 - protein autophosphorylation,Yamamoto05,GO:0000160 - phosphorelay signal transduction system,UniProtGOA12b,UniProtGOA11a,GO:0007165 - signal transduction,GOA01a,GO:0016310 - phosphorylation,UniProtGOA12b,GOA01a,UniProtGOA11a,GO:0047484 - …
higA	NC_000913.3	3233728	3234144	b3082	antitoxin/DNA-binding transcriptional repressor HigA	417	Up	1.31715	2.49173	0.0106894	no annotation	Biological Process=GO:0006355 - regulation of transcription, DNA-templated,GOA01a,Gaudet11,GO:2000143 - negative regulation of DNA-templated transcription, initiation,Yang16a
rfbA	NC_000913.3	2110138	2111019	b2039	dTDP-glucose pyrophosphorylase	882	Up	1.31263	2.48395	4.09e-07	no annotation	Biological Process=GO:0009058 - biosynthetic process,GOA01a,GO:0009103 - lipopolysaccharide biosynthetic process,UniProtGOA12b,UniProtGOA11a,GO:0009243 - O antigen biosynthetic process,UniProtGOA12,GO:0019305 - dTDP-rhamnose biosynthetic process,UniProtGOA12,GO:0045226 - extracellular polysaccharide biosynthetic process,GOA01a
cyoA	NC_000913.3	450663	451610	b0432	cytochrome bo3 ubiquinol oxidase subunit 2	948	Up	1.31138	2.48178	7.37e-10	Oxidative phosphorylation	Biological Process=GO:0009060 - aerobic respiration,Nakamura97,Au85,Cotter90,GO:0015990 - electron transport coupled proton transport,Puustinen89,GO:0019646 - aerobic electron transport chain,Matsushita86,GO:0022900 - electron transport chain,GOA01a,GO:0042773 - ATP synthesis coupled electron transport,Gaudet11,GO:0055114 - oxidation-reduction process,UniProtGOA12b,GOA01a,UniProtGOA11a
hupA	NC_000913.3	4200281	4200553	b4000	DNA-binding protein HU-alpha	273	Up	1.30128	2.46447	4.52e-07	no annotation	Biological Process=GO:0006351 - transcription, DNA-templated,Perez00,Aki97,Broyles86,RouviereYaniv79,Painbeni97,Lee01,Delihas01,GO:0006974 - cellular response to DNA damage stimulus,Khil02,GO:0030261 - chromosome condensation,UniProtGOA12b,UniProtGOA11a
tcyP	NC_000913.3	1810934	1812325	b1729	cystine/sulfocysteine:cation symporter	1392	Up	1.29676	2.45676	7.85e-08	no annotation	Biological Process=GO:0000101 - sulfur amino acid transport,Yamazaki16,GO:0006791 - sulfur utilization,Yamazaki16,Chonoles15,GO:0015811 - L-cystine transport,Deutch14,Chonoles15,GO:0003333 - amino acid transmembrane transport,GOA16a,GO:0006865 - amino acid transport,UniProtGOA12b,UniProtGOA11a,GO:0055085 - transmembrane transport,GOA16a
iraM	NC_000913.3	1211680	1212003	b1160	anti-adaptor protein IraM%2C inhibitor of sigma(S) proteolysis	324	Up	1.2916	2.448	0.00534851	no annotation	Biological Process=GO:0010350 - cellular response to magnesium starvation,Bougdour08,GO:0042177 - negative regulation of protein catabolic process,Bougdour08,GO:0071468 - cellular response to acidic pH,Eguchi11,GO:0009267 - cellular response to starvation,UniProt15,GO:0045893 - positive regulation of transcription, DNA-templated,GOA16
can	NC_000913.3	142008	142670	b0126	carbonic anhydrase 2	663	Up	1.27103	2.41335	2.3e-06	Nitrogen metabolism	Biological Process=GO:0015976 - carbon utilization,GOA01a,Gaudet11
kefF	NC_000913.3	47246	47776	b0046	regulator of KefC-mediated potassium transport and quinone oxidoreductase	531	Up	1.26654	2.40584	0.0363742	no annotation	Biological Process=GO:0032414 - positive regulation of ion transmembrane transporter activity,UniProt15,Gaudet11,Miller00a,Lyngberg11,GO:0006813 - potassium ion transport,GOA01a,GO:0022900 - electron transport chain,GOA16,GO:0055114 - oxidation-reduction process,UniProtGOA12b,UniProtGOA11a,GO:1901381 - positive regulation of potassium ion transmembrane transport,UniProt15
znuB	NC_000913.3	1943414	1944199	b1859	Zn(2(+)) ABC transporter membrane subunit	786	Up	1.26627	2.4054	0.0260628	no annotation	Biological Process=GO:0071578 - zinc ion import across plasma membrane,Patzer98,GO:0006811 - ion transport,UniProtGOA12b,UniProtGOA11a,GO:0006829 - zinc ion transport,UniProtGOA12b,UniProtGOA11a,GO:0010043 - response to zinc ion,Gaudet11,GO:0055085 - transmembrane transport,GOA01a
tdk	NC_000913.3	1293527	1294144	b1238	thymidine/deoxyuridine kinase	618	Up	1.26539	2.40391	1.61e-06	no annotation	Biological Process=GO:0036198 - dTMP salvage,Hiraga67,GO:0006259 - DNA metabolic process,UniProt15,GO:0008152 - metabolic process,UniProtGOA12b,UniProtGOA11a,GO:0016310 - phosphorylation,UniProtGOA12b,UniProtGOA11a,GO:0046104 - thymidine metabolic process,Gaudet11,GO:0071897 - DNA biosynthetic process,UniProtGOA12b,UniProtGOA11a
moeB	NC_000913.3	864380	865129	b0826	molybdopterin-synthase adenylyltransferase	750	Up	1.26234	2.39884	8.2e-06	no annotation	Biological Process=GO:0006777 - Mo-molybdopterin cofactor biosynthetic process,UniProtGOA12b,GOA01a,UniProtGOA11a,Sambasivarao02,Johnson87
yqeF	NC_000913.3	2984411	2985592	b2844	putative acyltransferase	1182	Up	1.25983	2.39467	0.00101987	Butanoate metabolism/Two-component system/Microbial metabolism in diverse environments	Biological Process=GO:0071271 - 1-butanol biosynthetic process,Dellomonaco11,GO:0006635 - fatty acid beta-oxidation,Gaudet11
yihD	NC_000913.3	4042069	4042338	b3858	conserved protein YihD	270	Up	1.24768	2.3746	6.6e-08	no annotation	no annotation
cbrB	NC_000913.3	3897506	3897973	b3716	putative inner membrane protein	468	Up	1.2367	2.35659	1.37e-05	no annotation	no annotation
dsbB	NC_000913.3	1232500	1233030	b1185	protein thiol:quinone oxidoreductase DsbB	531	Up	1.23279	2.35021	1.3e-05	no annotation	Biological Process=GO:0009408 - response to heat,Kri14,GO:0006457 - protein folding,GOA01a,Gaudet11,GO:0022900 - electron transport chain,GOA16,GO:0055114 - oxidation-reduction process,UniProt15,UniProtGOA12b,UniProtGOA11a
ymgM	NC_000913.3	1240260	1240463	b4740	protein YmgM	204	Up	1.2308	2.34696	0.0201861	no annotation	no annotation
speG	NC_000913.3	1656184	1656744	b1584	spermidine N-acetyltransferase	561	Up	1.20944	2.31247	6.84e-05	no annotation	Biological Process=GO:0006598 - polyamine catabolic process,Fukuchi95
yciT	NC_000913.3	1343597	1344346	b1284	putative DNA-binding transcriptional regulator YciT	750	Up	1.20665	2.30802	0.00104633	no annotation	Biological Process=GO:0006355 - regulation of transcription, DNA-templated,GOA01a,ElgrablyWeiss06,GO:0006974 - cellular response to DNA damage stimulus,Khil02,GO:0006351 - transcription, DNA-templated,PerezRueda00,PerezRueda04
ydjY	NC_000913.3	1834116	1834793	b1751	4Fe-4S ferredoxin-type domain-containing protein YdjY	678	Up	1.20422	2.30412	0.00533129	no annotation	no annotation
hns	NC_000913.3	1292509	1292922	b1237	DNA-binding transcriptional dual regulator H-NS	414	Up	1.20023	2.29776	8.32e-07	no annotation	Biological Process=GO:0045892 - negative regulation of transcription, DNA-templated,Moreira11,Nandal10,GO:1900232 - negative regulation of single-species biofilm formation on inanimate substrate,Parker17,GO:0006355 - regulation of transcription, DNA-templated,GOA01a,GO:0006417 - regulation of translation,UniProtGOA12b,UniProtGOA11a,GO:0016458 - gene silencing,Gaudet11
yejG	NC_000913.3	2277893	2278237	b2181	protein YejG	345	Up	1.19511	2.28962	6.87e-06	no annotation	no annotation
wbbI	NC_000913.3	2105065	2106057	b2034	beta-1%2C6-galactofuranosyltransferase	993	Up	1.17882	2.26391	9e-06	no annotation	Biological Process=GO:0009103 - lipopolysaccharide biosynthetic process,UniProtGOA12b,UniProtGOA12,UniProtGOA11a,GO:0009243 - O antigen biosynthetic process
ompT	NC_000913.3	584680	585633	b0565	outer membrane protease VII (outer membrane protein 3b)	954	Up	1.16794	2.24691	2.11e-08	no annotation	Biological Process=GO:0006508 - proteolysis,UniProtGOA12b,GOA01a,UniProtGOA11a,Grodberg88
cbrC	NC_000913.3	3898022	3898609	b3717	UPF0167 family colicin E2 tolerance protein CbrC	588	Up	1.16775	2.2466	1.02e-07	no annotation	Biological Process=GO:0030153 - bacteriocin immunity,Cariss10
yqeG	NC_000913.3	2985847	2987076	b2845	putative transporter YqeG	1230	Up	1.16545	2.24303	7.33e-06	no annotation	Biological Process=GO:0003333 - amino acid transmembrane transport,GOA01a
narX	NC_000913.3	1275822	1277618	b1222	sensory histidine kinase NarX	1797	Up	1.16463	2.24176	1.22e-06	Two-component system	Biological Process=GO:0006470 - protein dephosphorylation,Walker93,GO:0006974 - cellular response to DNA damage stimulus,Gregor75,GO:0023014 - signal transduction by protein phosphorylation,Walker93,GO:0046777 - protein autophosphorylation,Walker93,GO:0071249 - cellular response to nitrate,Stewart88,GO:0071250 - cellular response to nitrite,Williams97a,GO:0000160 - phosphorelay signal transductio…
yghQ	NC_000913.3	3131341	3132408	b2983	putative transport protein YghQ	1068	Up	1.15838	2.23207	0.0499013	no annotation	Cellular Component=GO:0005886 - plasma membrane,UniProtGOA12a,UniProtGOA12b,Gaudet11,UniProtGOA11,UniProtGOA11a,DiazMejia09,Daley05,GO:0016020 - membrane,UniProtGOA12b,GOA01a,UniProtGOA11a,GO:0016021 - integral component of membrane,UniProtGOA12b,UniProtGOA11a
idnR	NC_000913.3	4490141	4491139	b4264	DNA-binding transcriptional dual regulator IdnR	999	Up	1.1572	2.23023	0.0343997	no annotation	Biological Process=GO:0006355 - regulation of transcription, DNA-templated,GOA01a,Gaudet11,GO:0019521 - D-gluconate metabolic process,UniProtGOA12b,UniProtGOA11a
ndk	NC_000913.3	2644433	2644864	b2518	nucleoside diphosphate kinase	432	Up	1.14679	2.21421	2.82e-05	no annotation	Biological Process=GO:0006163 - purine nucleotide metabolic process,Gaudet11,GO:0006165 - nucleoside diphosphate phosphorylation,GOA01a,GO:0006183 - GTP biosynthetic process,UniProt15,GOA01a,GO:0006220 - pyrimidine nucleotide metabolic process,Gaudet11,GO:0006228 - UTP biosynthetic process,UniProt15,GOA01a,GO:0006241 - CTP biosynthetic process,UniProt15,GOA01a,GO:0009117 - nucleotide metabolic pr…
fhuF	NC_000913.3	4604875	4605663	b4367	hydroxamate siderophore iron reductase	789	Up	1.13953	2.20309	0.0151491	no annotation	Biological Process=GO:0033214 - siderophore-dependent iron import into cell,Matzanke04,GO:0033215 - reductive iron assimilation,Matzanke04,Muller98a
baeS	NC_000913.3	2162876	2164279	b2078	sensory histidine kinase BaeS	1404	Up	1.13887	2.20209	0.0131715	Two-component system	Biological Process=GO:0023014 - signal transduction by protein phosphorylation,Nagasawa93,GO:0036460 - cellular response to cell envelope stress,Raffa02,GO:0046777 - protein autophosphorylation,Nagasawa93,GO:0000160 - phosphorelay signal transduction system,UniProtGOA12b,UniProtGOA11a,GO:0007165 - signal transduction,GOA01a,GO:0016310 - phosphorylation,UniProtGOA12b,GOA01a,UniProtGOA11a,GO:001810…
argT	NC_000913.3	2427009	2427791	b2310	lysine/arginine/ornithine ABC transporter periplasmic binding protein	783	Up	1.13861	2.20168	0.00851383	no annotation	Biological Process=GO:0006995 - cellular response to nitrogen starvation,Zimmer00,GO:0009267 - cellular response to starvation,Wick01,GO:0071294 - cellular response to zinc ion,Easton06,GO:0006865 - amino acid transport,UniProtGOA12b,UniProtGOA11a,GO:0015822 - ornithine transport,Nonet87,GO:0071705 - nitrogen compound transport,GOA01a,GO:1902022 - L-lysine transport,Nonet87,GO:1902023 - L-arginin…
fucR	NC_000913.3	2939368	2940099	b2805	DNA-binding transcriptional activator FucR	732	Up	1.1335	2.19391	0.00303168	no annotation	Biological Process=GO:0043468 - regulation of fucose catabolic process,Bartkus86,GO:0005975 - carbohydrate metabolic process,UniProtGOA12b,UniProtGOA11a,GO:0006004 - fucose metabolic process,UniProtGOA12b,UniProtGOA11a,GO:0006355 - regulation of transcription, DNA-templated,GOA01a
uhpT	NC_000913.3	3845776	3847167	b3666	hexose-6-phosphate:phosphate antiporter	1392	Up	1.12926	2.18747	0.000655384	Two-component system	Biological Process=GO:0015712 - hexose phosphate transport,Winkler66,GO:0015760 - glucose-6-phosphate transport,Ambudkar86,GO:0006817 - phosphate ion transport,UniProtGOA12b,UniProtGOA11a,GO:0008643 - carbohydrate transport,UniProtGOA12b,UniProtGOA11a,GO:0055085 - transmembrane transport,GOA01a
cnu	NC_000913.3	1704949	1705164	b1625	H-NS- and StpA-binding protein	216	Up	1.12615	2.18275	2.81e-07	no annotation	Biological Process=GO:0060566 - positive regulation of DNA-templated transcription, termination,Saxena11,GO:1900232 - negative regulation of single-species biofilm formation on inanimate substrate,Hong10
dgcI	NC_000913.3	875335	876663	b0834	putative diguanylate cyclase DgcI	1329	Up	1.12589	2.18236	0.000730879	no annotation	Biological Process=GO:0043709 - cell adhesion involved in single-species biofilm formation,Gaudet11,GO:1902201 - negative regulation of bacterial-type flagellum-dependent cell motility,Gaudet11
grxD	NC_000913.3	1733754	1734101	b1654	glutaredoxin 4	348	Up	1.12517	2.18128	7.51e-05	no annotation	Biological Process=GO:0022900 - electron transport chain,GOA16,GO:0055114 - oxidation-reduction process,GOA16
pdhR	NC_000913.3	122092	122856	b0113	DNA-binding transcriptional dual regulator PdhR	765	Up	1.1185	2.17121	5.13e-05	no annotation	Biological Process=GO:0045892 - negative regulation of transcription, DNA-templated,Haydon91,Haydon93,Quail95,Quail94,GO:0045893 - positive regulation of transcription, DNA-templated,Haydon91,Quail95,Haydon93,Quail94,GO:0006355 - regulation of transcription, DNA-templated,GOA01a
ppiC	NC_000913.3	3959532	3959813	b3775	peptidyl-prolyl cis-trans isomerase C	282	Up	1.11327	2.16335	8.85e-07	no annotation	Biological Process=GO:0000413 - protein peptidyl-prolyl isomerization,GOA16
uhpB	NC_000913.3	3848634	3850136	b3668	sensory histidine kinase UhpB	1503	Up	1.10848	2.15618	0.0217722	Two-component system	Biological Process=GO:0023014 - signal transduction by protein phosphorylation,Weston88,Verhamme01,GO:0046777 - protein autophosphorylation,Verhamme01,GO:0000160 - phosphorelay signal transduction system,UniProtGOA12b,GOA01a,UniProtGOA11a,GO:0006470 - protein dephosphorylation,GOA16,GO:0016310 - phosphorylation,UniProtGOA12b,UniProtGOA11a,GO:0018106 - peptidyl-histidine phosphorylation,GOA16
ribA	NC_000913.3	1338570	1339160	b1277	GTP cyclohydrolase 2	591	Up	1.10452	2.15027	2.41e-05	no annotation	Biological Process=GO:0009231 - riboflavin biosynthetic process,Gaudet11,UniProt15,UniProtGOA12b,UniProtGOA12,GOA01a,UniProtGOA11a,Howe15
efp	NC_000913.3	4375699	4376265	b4147	protein chain elongation factor EF-P	567	Up	1.10023	2.14389	4.22e-07	no annotation	Biological Process=GO:0006414 - translational elongation,UniProt15,UniProtGOA12b,UniProtGOA12,GOA01a,UniProtGOA11a,Doerfel13,Ude13,GO:0072344 - rescue of stalled ribosome,Woolstenhulme15,GO:2001125 - negative regulation of translational frameshifting,Gamper15,GO:0006412 - translation,UniProtGOA12b,UniProtGOA11a,GO:0043043 - peptide biosynthetic process,GOA01a
lysC	NC_000913.3	4231884	4233233	b4024	aspartate kinase III	1350	Up	1.10018	2.14381	0.000313019	Microbial metabolism in diverse environments	Biological Process=GO:0009089 - lysine biosynthetic process via diaminopimelate,UniProtGOA12,GOA01a,Gaudet11,Kikuchi99,Richaud80,GO:0009090 - homoserine biosynthetic process,Gaudet11,Richaud80,GO:0008152 - metabolic process,UniProtGOA12b,UniProtGOA11a,GO:0008652 - cellular amino acid biosynthetic process,UniProtGOA12b,GOA01a,UniProtGOA11a,GO:0009085 - lysine biosynthetic process,UniProtGOA12b,Uni…
yihF	NC_000913.3	4044199	4045629	b3861	uncharacterized protein YihF	1431	Up	1.09933	2.14255	0.000922774	no annotation	no annotation
intS	NC_000913.3	2466545	2467702	b2349	CPS-53 (KpLE1) prophage%3B prophage CPS-53 integrase	1158	Up	1.09683	2.13885	0.00394235	no annotation	Biological Process=GO:0032359 - provirus excision,Panis07,GO:0006310 - DNA recombination,UniProtGOA12b,GOA01a,UniProtGOA11a,GO:0015074 - DNA integration,UniProtGOA12b,GOA01a,UniProtGOA11a,GO:0044826 - viral genome integration into host DNA,UniProtGOA12b,UniProtGOA11a,GO:0046718 - viral entry into host cell,UniProtGOA12b,UniProtGOA11a,GO:0075713 - establishment of integrated proviral latency,UniPr…
yjhG	NC_000913.3	4522127	4524094	b4297	KpLE2 phage-like element%3B D-xylonate dehydratase	1968	Up	1.09301	2.13319	0.00279478	no annotation	Biological Process=GO:0046176 - aldonic acid catabolic process,Liu12d
yfiP	NC_000913.3	2719223	2719921	b2583	conserved protein YfiP	699	Up	1.09136	2.13075	0.025471	no annotation	Biological Process=GO:0006400 - tRNA modification,Meyer20,Takakura19,GO:0008033 - tRNA processing,UniProtGOA12b
map	NC_000913.3	188712	189506	b0168	methionine aminopeptidase	795	Up	1.08976	2.12838	6.77e-07	no annotation	Biological Process=GO:0070084 - protein initiator methionine removal,UniProt15,BenBassat87,GO:0006508 - proteolysis,UniProtGOA12b,GOA01a,UniProtGOA11a
yjiK	NC_000913.3	4562743	4563603	b4333	uncharacterized protein YjiK	861	Up	1.08863	2.12672	0.0289142	no annotation	no annotation
queF	NC_000913.3	2925348	2926196	b2794	7-cyano-7-deazaguanine reductase	849	Up	1.08421	2.12021	5.72e-06	no annotation	Biological Process=GO:0008616 - queuosine biosynthetic process,UniProt15,UniProtGOA12b,UniProtGOA12,GOA01a,UniProtGOA11a,Van05,GO:0055114 - oxidation-reduction process,UniProtGOA12b,GOA01a,UniProtGOA11a
stpA	NC_000913.3	2798091	2798495	b2669	DNA-binding transcriptional repressor StpA with RNA chaperone activity	405	Up	1.07651	2.10892	5.78e-06	no annotation	Biological Process=GO:0006355 - regulation of transcription, DNA-templated,GOA01a,GO:0016458 - gene silencing,Gaudet11,GO:0045892 - negative regulation of transcription, DNA-templated,GOA16
ppa	NC_000913.3	4449122	4449652	b4226	inorganic pyrophosphatase	531	Up	1.07571	2.10776	1.99e-07	Oxidative phosphorylation	Biological Process=GO:0006796 - phosphate-containing compound metabolic process,GOA01a,Gaudet11
panD	NC_000913.3	146314	146694	b0131	aspartate 1-decarboxylase proenzyme	381	Up	1.07426	2.10565	9.13e-05	no annotation	Biological Process=GO:0016540 - protein autoprocessing,Ramjee97,GO:0006523 - alanine biosynthetic process,GOA01a,GO:0015940 - pantothenate biosynthetic process,UniProt15,UniProtGOA12b,UniProtGOA12,UniProtGOA11a
rsxA	NC_000913.3	1705767	1706348	b1627	SoxR [2Fe-2S] reducing system protein RsxA	582	Up	1.05478	2.0774	0.00390017	no annotation	Biological Process=GO:0022900 - electron transport chain,UniProt15,GOA01a,GO:0055114 - oxidation-reduction process,UniProt15,UniProtGOA12b,UniProtGOA11a
yhfA	NC_000913.3	3485414	3485818	b3356	OsmC family protein	405	Up	1.05462	2.07717	4.02e-05	no annotation	Cellular Component=GO:0005829 - cytosol,DiazMejia09
exuR	NC_000913.3	3246652	3247428	b3094	DNA-binding transcriptional repressor ExuR	777	Up	1.05352	2.07559	3.64e-06	no annotation	Biological Process=GO:0045892 - negative regulation of transcription, DNA-templated,RobertBaudouy81,GO:0006355 - regulation of transcription, DNA-templated,GOA01a
pyrE	NC_000913.3	3815127	3815768	b3642	orotate phosphoribosyltransferase	642	Up	1.04953	2.06985	0.000221728	no annotation	Biological Process=GO:0006207 - 'de novo' pyrimidine nucleobase biosynthetic process,Gaudet11,Jensen93,GO:0006221 - pyrimidine nucleotide biosynthetic process,UniProt15,UniProtGOA12b,GOA01a,Gaudet11,UniProtGOA11a,Jensen93,GO:0009116 - nucleoside metabolic process,GOA01a,GO:0044205 - 'de novo' UMP biosynthetic process,UniProtGOA12,GO:0046132 - pyrimidine ribonucleoside biosynthetic process,Gaudet11
argR	NC_000913.3	3384703	3385173	b3237	DNA-binding transcriptional dual regulator ArgR	471	Up	1.04508	2.06348	8.22e-05	no annotation	Biological Process=GO:0042150 - plasmid recombination,Stirling88,GO:1900079 - regulation of arginine biosynthetic process,Krzyzek72,GO:1900081 - regulation of arginine catabolic process,Kiupakis02,GO:2000143 - negative regulation of DNA-templated transcription, initiation,Caldara07,GO:2000144 - positive regulation of DNA-templated transcription, initiation,Kiupakis02,GO:0006310 - DNA recombinatio…
glcG	NC_000913.3	3123827	3124231	b2977	putative heme-binding protein GlcG	405	Up	1.03927	2.05519	0.000460428	no annotation	no annotation
sbp	NC_000913.3	4108834	4109823	b3917	sulfate/thiosulfate ABC transporter periplasmic binding protein Sbp	990	Up	1.03883	2.05456	1.2e-05	no annotation	Biological Process=GO:0006790 - sulfur compound metabolic process,Sirko95,GO:0008272 - sulfate transport,UniProtGOA12b,GOA01a,UniProtGOA11a,Hellinga85,GO:1902358 - sulfate transmembrane transport,GOA16
moaC	NC_000913.3	818570	819055	b0783	cyclic pyranopterin monophosphate synthase	486	Up	1.0234	2.0327	0.00034611	no annotation	Biological Process=GO:0006777 - Mo-molybdopterin cofactor biosynthetic process,UniProt15,UniProtGOA12b,GOA01a,UniProtGOA11a,Hover15
pyrF	NC_000913.3	1341921	1342658	b1281	orotidine-5'-phosphate decarboxylase	738	Up	1.01655	2.02307	0.0307047	no annotation	Biological Process=GO:0006207 - 'de novo' pyrimidine nucleobase biosynthetic process,GOA01a,Gaudet11,Jensen84,GO:0015949 - nucleobase-containing small molecule interconversion,Donovan83,GO:0006221 - pyrimidine nucleotide biosynthetic process,UniProt15,UniProtGOA12b,UniProtGOA11a,GO:0044205 - 'de novo' UMP biosynthetic process,UniProtGOA12,GOA01a
artJ	NC_000913.3	899844	900575	b0860	L-arginine ABC transporter periplasmic binding protein	732	Up	1.01312	2.01827	0.0173328	no annotation	Biological Process=GO:0015809 - arginine transport,Wissenbach95,GO:0097638 - L-arginine import across plasma membrane,Wissenbach95,GO:0006865 - amino acid transport,UniProtGOA12b,UniProtGOA11a,GO:0071705 - nitrogen compound transport,GOA01a
yeeE	NC_000913.3	2084467	2085525	b2013	inner membrane protein YeeE	1059	Up	1.01077	2.01499	0.0253158	no annotation	no annotation
udk	NC_000913.3	2142307	2142948	b2066	uridine/cytidine kinase	642	Up	1.00442	2.00613	0.0172985	no annotation	Biological Process=GO:0008655 - pyrimidine-containing compound salvage,UniProt15,GO:0009224 - CMP biosynthetic process,GOA16,GO:0016310 - phosphorylation,UniProtGOA12b,UniProtGOA11a,GO:0044206 - UMP salvage,UniProtGOA12,GO:0044211 - CTP salvage,UniProtGOA12
dmlA	NC_000913.3	1881912	1882997	b1800	D-malate/3-isopropylmalate dehydrogenase (decarboxylating)	1086	Down	-1.00512	-2.00711	3.5e-05	Butanoate metabolism	Biological Process=GO:0006108 - malate metabolic process,Lukas10,Reed06,GO:0055114 - oxidation-reduction process,UniProtGOA12b,GOA01a,UniProtGOA11a
ynfD	NC_000913.3	1657565	1657870	b1586	DUF1161 domain-containing protein YnfD	306	Down	-1.00549	-2.00762	0.00199985	no annotation	no annotation
rffC	NC_000913.3	3974467	3975141	b3790	dTDP-4-amino-4%2C6-dideoxy-D-galactose acyltransferase	675	Down	-1.01163	-2.01619	0.00461486	no annotation	Biological Process=GO:0009246 - enterobacterial common antigen biosynthetic process,UniProt15,UniProtGOA12,GOA01a,Rahman01
dsdC	NC_000913.3	2476694	2477629	b2364	DNA-binding transcriptional dual regulator DsdC	936	Down	-1.01269	-2.01767	0.0365664	no annotation	Biological Process=GO:0006351 - transcription, DNA-templated,Gaudet11,GO:0006355 - regulation of transcription, DNA-templated,GOA01a
metK	NC_000913.3	3086706	3087860	b2942	methionine adenosyltransferase	1155	Down	-1.01402	-2.01953	1.38e-06	no annotation	Biological Process=GO:0006556 - S-adenosylmethionine biosynthetic process,Gaudet11,UniProtGOA12,GOA01a,Satishchandran90,Greene73a,GO:0033353 - S-adenosylmethionine cycle,Wei02a,GO:0006730 - one-carbon metabolic process,UniProt15,UniProtGOA12b,UniProtGOA11a
sufB	NC_000913.3	1762522	1764009	b1683	Fe-S cluster scaffold complex subunit SufB	1488	Down	-1.02167	-2.03026	0.00148814	no annotation	Biological Process=GO:0016226 - iron-sulfur cluster assembly,GOA01a,Hirabayashi15,Takahashi02
ydhL	NC_000913.3	1725681	1725920	b1648	conserved protein YdhL	240	Down	-1.02549	-2.03565	0.000638	no annotation	Cellular Component=GO:0005829 - cytosol,DiazMejia09
ynfH	NC_000913.3	1663609	1664463	b1590	putative menaquinol dehydrogenase	855	Down	-1.0269	-2.03764	0.00187371	no annotation	Biological Process=GO:0009061 - anaerobic respiration,Gaudet11,GO:0019645 - anaerobic electron transport chain,GOA01a,GO:0055114 - oxidation-reduction process,UniProtGOA12b,UniProtGOA11a
yeaQ	NC_000913.3	1879007	1879255	b1795	PF04226 family protein YeaQ	249	Down	-1.03172	-2.04447	0.00136517	no annotation	no annotation
yegR	NC_000913.3	2167989	2168306	b2085	uncharacterized protein YegR	318	Down	-1.03643	-2.05115	0.0173722	no annotation	no annotation
ybbJ	NC_000913.3	514401	514859	b0488	NfeD-like family protein	459	Down	-1.03858	-2.05421	0.0231274	no annotation	no annotation
metZ	NC_000913.3	2947387	2947463	b2814	tRNA-Met	77	Down	-1.04497	-2.06332	0.00662249	Aminoacyl-tRNA biosynthesis	no annotation
exuT	NC_000913.3	3245224	3246522	b3093	hexuronate transporter	1299	Down	-1.04964	-2.07001	0.00873116	no annotation	Biological Process=GO:0015736 - hexuronate transmembrane transport,Nemoz76,GO:0015778 - hexuronide transport,GOA16,GO:0055085 - transmembrane transport,GOA01a
ubiF	NC_000913.3	695101	696276	b0662	2-octaprenyl-3-methyl-6-methoxy-1%2C4-benzoquinol hydroxylase	1176	Down	-1.05516	-2.07795	1.35e-06	no annotation	Biological Process=GO:0006744 - ubiquinone biosynthetic process,UniProtGOA12b,UniProtGOA12,GOA01a,Gaudet11,UniProtGOA11a,Young71a,GO:0055114 - oxidation-reduction process,UniProtGOA12b,GOA01a,UniProtGOA11a
gsiD	NC_000913.3	871890	872801	b0832	glutathione ABC transporter membrane subunit GsiD	912	Down	-1.05574	-2.07879	0.00196761	no annotation	Biological Process=GO:0034775 - glutathione transmembrane transport,Suzuki05,GO:0035442 - dipeptide transmembrane transport,GOA16,GO:0055085 - transmembrane transport,GOA01a
yhiL	NC_000913.3	3632852	3634458	b4660	putative uncharacterized protein YhiL	1607	Down	-1.06131	-2.08682	0.000489492	no annotation	no annotation
yfaE	NC_000913.3	2348514	2348768	b2236	ferredoxin-like diferric-tyrosyl radical cofactor maintenance protein YfaE	255	Down	-1.06914	-2.09818	0.00905525	no annotation	Biological Process=GO:0006124 - ferredoxin metabolic process,Hristova08,Wu07a,GO:0006464 - cellular protein modification process,Wu07a,GO:0030091 - protein repair,Wu07a,GO:0022900 - electron transport chain,GOA16a,GO:0055114 - oxidation-reduction process,UniProtGOA12b,UniProtGOA11a
gadB	NC_000913.3	1570645	1572045	b1493	glutamate decarboxylase B	1401	Down	-1.07114	-2.1011	3.47e-08	Butanoate metabolism/Microbial metabolism in diverse environments	Biological Process=GO:0051454 - intracellular pH elevation,CastanieCornet99,GO:0006536 - glutamate metabolic process,GOA01a,GO:0006538 - glutamate catabolic process,Gaudet11,GO:0019752 - carboxylic acid metabolic process,GOA01a
yfdC	NC_000913.3	2465301	2466233	b2347	inner membrane protein YfdC	933	Down	-1.07384	-2.10504	0.000509588	no annotation	Biological Process=GO:0015724 - formate transport,Gaudet11,GO:0055085 - transmembrane transport,GOA01a
ydbJ	NC_000913.3	1441058	1441324	b4529	DUF333 domain-containing protein YdbJ	267	Down	-1.09711	-2.13926	0.0017544	no annotation	no annotation
paaX	NC_000913.3	1463539	1464489	b1399	DNA-binding transcriptional repressor PaaX	951	Down	-1.09767	-2.14009	0.000212907	no annotation	Biological Process=GO:0006351 - transcription, DNA-templated,Gaudet11,GOA01a,Ferrandez00,GO:0010124 - phenylacetate catabolic process,UniProtGOA12,Ferrandez98,GO:2000143 - negative regulation of DNA-templated transcription, initiation,Ferrandez00
focA	NC_000913.3	953609	954466	b0904	formate channel FocA	858	Down	-1.09945	-2.14274	1.17e-07	no annotation	Biological Process=GO:0015724 - formate transport,GOA01a,Gaudet11,Falke10,Suppmann94,GO:0019664 - mixed acid fermentation,Suppmann94,GO:0010447 - response to acidic pH,Pinske16a,GO:0055085 - transmembrane transport,GOA01a
lpoB	NC_000913.3	1162638	1163279	b1105	outer membrane lipoprotein - activator of MrcB activity	642	Down	-1.10172	-2.14611	0.001346	no annotation	Biological Process=GO:0009252 - peptidoglycan biosynthetic process,UniProt15,UniProtGOA12b,Gaudet11,UniProtGOA11a,Typas10,ParadisBleau10,GO:0043085 - positive regulation of catalytic activity,Typas10,Egan14,GO:0008360 - regulation of cell shape,UniProtGOA12b,UniProtGOA11a
metE	NC_000913.3	4013053	4015314	b3829	cobalamin-independent homocysteine transmethylase	2262	Down	-1.10483	-2.15073	8.12e-06	no annotation	Biological Process=GO:0009086 - methionine biosynthetic process,UniProt15,UniProtGOA12b,GOA01a,UniProtGOA11a,Drummond95,GO:0035999 - tetrahydrofolate interconversion,Drummond95,GO:0050667 - homocysteine metabolic process,Drummond95,GO:0008652 - cellular amino acid biosynthetic process,UniProtGOA12b,GOA01a,UniProtGOA11a,GO:0032259 - methylation,UniProtGOA12b,UniProtGOA11a
mreD	NC_000913.3	3398387	3398875	b3249	cell shape determining protein MreD	489	Down	-1.10516	-2.15122	0.000290796	no annotation	Biological Process=GO:0008360 - regulation of cell shape,UniProtGOA12b,GOA01a,Gaudet11,UniProtGOA11a,Wachi89,Kruse05,Bendezu08
patA	NC_000913.3	3219494	3220873	b3073	putrescine aminotransferase	1380	Down	-1.10938	-2.15753	4.62e-07	no annotation	Biological Process=GO:0009447 - putrescine catabolic process,Gaudet11,UniProt15,UniProtGOA12,GOA01a,Schneider12,Samsonova05,GO:0019477 - L-lysine catabolic process,UniProt15
dppD	NC_000913.3	3702865	3703848	b3541	dipeptide ABC transporter ATP binding subunit DppD	984	Down	-1.11169	-2.16099	0.0209228	no annotation	Biological Process=GO:0015886 - heme transport,GOA16,Letoffe06,Abouhamad94,GO:0015031 - protein transport,UniProtGOA12b,UniProtGOA11a,GO:0015833 - peptide transport,UniProtGOA12b,GOA01a,UniProtGOA11a,GO:0035442 - dipeptide transmembrane transport,Abouhamad94
allB	NC_000913.3	539147	540508	b0512	allantoinase	1362	Down	-1.11201	-2.16146	0.0435141	Microbial metabolism in diverse environments	Biological Process=GO:0009442 - allantoin assimilation pathway,Mulrooney03,GO:0000256 - allantoin catabolic process,UniProt15,UniProtGOA12,GOA01a,GO:0006144 - purine nucleobase metabolic process,UniProtGOA12b,UniProtGOA11a,GO:0006145 - purine nucleobase catabolic process,Gaudet11
gltT	NC_000913.3	4168372	4168447	b3969	tRNA-Glu	76	Down	-1.11378	-2.16411	0.00291007	Aminoacyl-tRNA biosynthesis	no annotation
uxaA	NC_000913.3	3241827	3243314	b3091	D-altronate dehydratase	1488	Down	-1.1181	-2.17061	0.00947211	no annotation	Biological Process=GO:0019698 - D-galacturonate catabolic process,Gaudet11,Ritzenthaler81
ssrS	NC_000913.3	3055983	3056165	b2911	6S RNA	183	Down	-1.12578	-2.1822	0.000182865	no annotation	no annotation
ada	NC_000913.3	2309341	2310405	b2213	DNA-binding transcriptional dual regulator/DNA repair protein Ada	1065	Down	-1.12707	-2.18415	0.000876805	no annotation	Biological Process=GO:0006307 - DNA dealkylation involved in DNA repair,Schendel78,Mackay94,GO:0006974 - cellular response to DNA damage stimulus,UniProtGOA12b,UniProtGOA11a,Lemotte85,GO:0018125 - peptidyl-cysteine methylation,Lindahl82,Nakabeppu85,GO:0045892 - negative regulation of transcription, DNA-templated,Saget94,GO:0045893 - positive regulation of transcription, DNA-templated,Saget94,GO:0…
fbaB	NC_000913.3	2177512	2178564	b2097	fructose-bisphosphate aldolase class I	1053	Down	-1.12771	-2.18512	2.19e-08	Microbial metabolism in diverse environments	Biological Process=GO:0006096 - glycolytic process,UniProtGOA12b,UniProtGOA11a
tktB	NC_000913.3	2579636	2581639	b2465	transketolase 2	2004	Down	-1.12903	-2.18711	2.65e-08	Microbial metabolism in diverse environments	Biological Process=GO:0009052 - pentose-phosphate shunt, non-oxidative branch,Iida93,GO:0006098 - pentose-phosphate shunt,Gaudet11
yedP	NC_000913.3	2025511	2026326	b1955	putative mannosyl-3-phosphoglycerate phosphatase	816	Down	-1.13722	-2.19956	2.48e-07	no annotation	Biological Process=GO:0016311 - dephosphorylation,GOA16,GO:0051479 - mannosylglycerate biosynthetic process,GOA01a
yfgI	NC_000913.3	2630326	2630865	b2506	nalidixic acid resistance protein YfgI	540	Down	-1.15004	-2.21919	0.00812949	no annotation	Biological Process=GO:0006974 - cellular response to DNA damage stimulus,Skunca13
ybhF	NC_000913.3	827245	828981	b0794	putative ABC exporter ATP binding subunit	1737	Down	-1.15274	-2.22336	0.000330987	no annotation	Biological Process=GO:1990961 - xenobiotic detoxification by transmembrane export across the plasma membrane,Yamanaka16
bssS	NC_000913.3	1120701	1120955	b1060	regulator of biofilm formation	255	Down	-1.15622	-2.22872	4.93e-05	no annotation	Biological Process=GO:0090609 - single-species submerged biofilm formation,Domka06,GO:1900190 - regulation of single-species biofilm formation,Beloin04,Domka06
aidB	NC_000913.3	4414275	4415900	b4187	putative acyl-CoA dehydrogenase AidB	1626	Down	-1.16479	-2.242	1.51e-07	no annotation	Biological Process=GO:0006974 - cellular response to DNA damage stimulus,Volkert84,GO:0045892 - negative regulation of transcription, DNA-templated,Rippa10a,GO:0055114 - oxidation-reduction process,UniProtGOA12b,GOA01a,UniProtGOA11a
uxaC	NC_000913.3	3243329	3244741	b3092	D-glucoronate/D-galacturonate isomerase	1413	Down	-1.16484	-2.24209	0.00250622	no annotation	Biological Process=GO:0019698 - D-galacturonate catabolic process,Gaudet11,Ritzenthaler81,GO:0042840 - D-glucuronate catabolic process,Gaudet11,Novel73,GO:0006064 - glucuronate catabolic process,GOA01a
ybiA	NC_000913.3	832468	832950	b0798	N-glycosidase YbiA	483	Down	-1.17599	-2.25948	0.0485385	no annotation	Biological Process=GO:0009231 - riboflavin biosynthetic process,Frelin15,GO:0034656 - nucleobase-containing small molecule catabolic process,Frelin15,GO:0071978 - bacterial-type flagellum-dependent swarming motility,Inoue07,GO:1901135 - carbohydrate derivative metabolic process,Frelin15,GO:0008152 - metabolic process,UniProtGOA12b,UniProtGOA11a
yadK	NC_000913.3	151003	151599	b0136	putative fimbrial protein YadK	597	Down	-1.179	-2.26419	0.0329769	no annotation	Biological Process=GO:0007155 - cell adhesion,GOA01a,Gaudet11,Larsonneur16,GO:0043709 - cell adhesion involved in single-species biofilm formation,Gaudet11,Korea10,GO:0043711 - pilus organization,Gaudet11
ybeM	NC_000913.3	658031	658818	b4581	deamidated glutathione amidase%2C N-terminal fragment	788	Down	-1.18092	-2.26721	0.00263007	no annotation	no annotation
yodC	NC_000913.3	2028188	2028370	b1957	protein YodC	183	Down	-1.19031	-2.28202	1.21e-05	no annotation	no annotation
ybaT	NC_000913.3	512576	513868	b0486	putative transporter YbaT	1293	Down	-1.19669	-2.29212	8.24e-09	no annotation	Biological Process=GO:0009268 - response to pH,Tucker02,GO:1990169 - stress response to copper ion,Djoko17,GO:0006865 - amino acid transport,UniProtGOA12b,UniProtGOA11a,GO:0055085 - transmembrane transport,GOA01a
yfhL	NC_000913.3	2699663	2699923	b2562	putative 4Fe-4S cluster-containing protein YfhL	261	Down	-1.20273	-2.30175	1.94e-08	no annotation	Biological Process=GO:0002097 - tRNA wobble base modification,Lauhon19,GO:0055114 - oxidation-reduction process,UniProtGOA12b,UniProtGOA11a
cbpM	NC_000913.3	1062550	1062855	b0999	chaperone modulator CbpM	306	Down	-1.20601	-2.30699	1.03e-05	no annotation	Biological Process=GO:0043086 - negative regulation of catalytic activity,GOA16
sufS	NC_000913.3	1759303	1760523	b1680	L-cysteine desulfurase	1221	Down	-1.21009	-2.31351	2.22e-06	no annotation	Biological Process=GO:0001887 - selenium compound metabolic process,Lacourciere00,GO:0006790 - sulfur compound metabolic process,Dai12,GO:0016226 - iron-sulfur cluster assembly,Kurihara03,GO:0031162 - sulfur incorporation into metallo-sulfur cluster,OllagnierdeChou03,GO:0006534 - cysteine metabolic process,GOA01a
yhbO	NC_000913.3	3298974	3299492	b3153	protein/nucleic acid deglycase 2	519	Down	-1.22267	-2.33378	2.43e-07	no annotation	Biological Process=GO:0006281 - DNA repair,UniProtGOA12b,UniProtGOA11a,Richarme17,GO:0006979 - response to oxidative stress,Abdallah07,GO:0009268 - response to pH,Abdallah07,GO:0009408 - response to heat,Abdallah07,GO:0009411 - response to UV,Abdallah07,GO:0030091 - protein repair,Abdallah16,GO:0036525 - protein deglycation,Abdallah16,GO:0106044 - guanine deglycation,Richarme17,GO:0006974 - cellu…
yaiA	NC_000913.3	406979	407170	b0389	protein YaiA	192	Down	-1.22533	-2.33809	2.3e-07	no annotation	no annotation
yqjD	NC_000913.3	3249375	3249680	b3098	ribosome- and membrane-associated DUF883 domain-containing protein YqjD	306	Down	-1.22979	-2.34532	1.59e-07	no annotation	no annotation
valX	NC_000913.3	2521051	2521126	b2402	tRNA-Val	76	Down	-1.23203	-2.34898	0.0168618	Aminoacyl-tRNA biosynthesis	no annotation
nanK	NC_000913.3	3369475	3370350	b3222	N-acetylmannosamine kinase	876	Down	-1.23576	-2.35505	0.00841214	no annotation	Biological Process=GO:0006974 - cellular response to DNA damage stimulus,Khil02,GO:0019262 - N-acetylneuraminate catabolic process,UniProtGOA12,GOA01a,Gaudet11,Hopkins13,Miller04,GO:0005975 - carbohydrate metabolic process,UniProt15,UniProtGOA12b,UniProtGOA11a,GO:0006051 - N-acetylmannosamine metabolic process,UniProt15,GO:0016310 - phosphorylation,UniProtGOA12b,UniProtGOA11a,GO:0046835 - carbohy…
alkB	NC_000913.3	2308691	2309341	b2212	DNA oxidative demethylase	651	Down	-1.24075	-2.36322	0.0476539	no annotation	Biological Process=GO:0006281 - DNA repair,UniProtGOA12b,UniProtGOA11a,Dinglay00,GO:0006307 - DNA dealkylation involved in DNA repair,Yu06e,Aas03,Trewick02,GO:0035552 - oxidative single-stranded DNA demethylation,Aas03,GO:0035553 - oxidative single-stranded RNA demethylation,Aas03,GO:0042245 - RNA repair,Aas03,GO:0070989 - oxidative demethylation,Yu06e,Falnes02,GO:0072702 - response to methyl met…
yeaH	NC_000913.3	1868955	1870238	b1784	DUF444 domain-containing protein YeaH	1284	Down	-1.24505	-2.37027	1.11e-06	no annotation	no annotation
yegP	NC_000913.3	2165189	2165521	b2080	DUF1508 domain-containing protein YegP	333	Down	-1.24858	-2.37608	3.42e-10	no annotation	Biological Process=GO:0006302 - double-strand break repair,Kumar16a
ecnB	NC_000913.3	4376553	4376699	b4411	bacteriolytic entericidin B lipoprotein	147	Down	-1.25279	-2.38303	2.03e-08	no annotation	Biological Process=GO:0009636 - response to toxic substance,GOA01a
yebV	NC_000913.3	1921780	1922016	b1836	protein YebV	237	Down	-1.26107	-2.39673	4.39e-09	no annotation	no annotation
glsA	NC_000913.3	511641	512573	b0485	glutaminase 1	933	Down	-1.26135	-2.3972	2.7e-09	no annotation	Biological Process=GO:0010447 - response to acidic pH,Lu13a,Tucker03,GO:0045926 - negative regulation of growth,Brown08,GO:0006537 - glutamate biosynthetic process,Gaudet11,GO:0006541 - glutamine metabolic process,GOA01a,GO:0006543 - glutamine catabolic process,Gaudet11
nanA	NC_000913.3	3372683	3373576	b3225	N-acetylneuraminate lyase	894	Down	-1.26138	-2.39725	5.93e-09	no annotation	Biological Process=GO:0019262 - N-acetylneuraminate catabolic process,UniProtGOA12,Gaudet11,Vimr85,GO:0005975 - carbohydrate metabolic process,UniProt15,UniProtGOA12b,GOA01a,UniProtGOA11a
glgS	NC_000913.3	3191739	3191939	b3049	surface composition regulator	201	Down	-1.26217	-2.39856	1.42e-06	no annotation	Biological Process=GO:0010676 - positive regulation of cellular carbohydrate metabolic process,HenggeAronis92,GO:1900232 - negative regulation of single-species biofilm formation on inanimate substrate,Rahimpour13,GO:1902201 - negative regulation of bacterial-type flagellum-dependent cell motility,UniProt15,Rahimpour13,GO:1900191 - negative regulation of single-species biofilm formation,UniProt15
tnaA	NC_000913.3	3888730	3890145	b3708	tryptophanase	1416	Down	-1.26624	-2.40534	2.32e-07	Tryptophan metabolism/Metabolic pathways	Biological Process=GO:0006569 - tryptophan catabolic process,UniProt15,UniProtGOA12b,UniProtGOA11a,Ng63,GO:0006520 - cellular amino acid metabolic process,GOA01a,GO:0006568 - tryptophan metabolic process,GOA01a,GO:0009072 - aromatic amino acid family metabolic process,GOA01a
yfjP	NC_000913.3	2767710	2768573	b2632	CP4-57 prophage%3B putative GTP-binding protein YfjP	864	Down	-1.27655	-2.42259	0.041281	no annotation	Biological Process=GO:0002098 - tRNA wobble uridine modification,Gaudet11,GO:0030488 - tRNA methylation,Gaudet11
gadA	NC_000913.3	3666180	3667580	b3517	glutamate decarboxylase A	1401	Down	-1.27824	-2.42543	5.83e-10	Butanoate metabolism/Microbial metabolism in diverse environments	Biological Process=GO:0051454 - intracellular pH elevation,CastanieCornet99,GO:0006536 - glutamate metabolic process,GOA01a,GO:0006538 - glutamate catabolic process,Gaudet11,GO:0019752 - carboxylic acid metabolic process,GOA01a
aldB	NC_000913.3	3754973	3756511	b3588	aldehyde dehydrogenase B	1539	Down	-1.28276	-2.43303	2.42e-05	Microbial metabolism in diverse environments	Biological Process=GO:0006974 - cellular response to DNA damage stimulus,Khil02,GO:0045471 - response to ethanol,Ho05,GO:0055114 - oxidation-reduction process,UniProtGOA12b,GOA01a,UniProtGOA11a
csrC	NC_000913.3	4051036	4051280	b4457	small regulatory RNA CsrC	245	Down	-1.28554	-2.43773	1.2e-05	no annotation	Biological Process=GO:1900192 - positive regulation of single-species biofilm formation,Bak15,GO:1902201 - negative regulation of bacterial-type flagellum-dependent cell motility,Bak15,GO:1904572 - negative regulation of mRNA binding,Weilbacher03
yjbM	NC_000913.3	4260599	4261306	b4048	uncharacterized protein YjbM	708	Down	-1.29138	-2.44762	0.00115699	no annotation	no annotation
sufC	NC_000913.3	1761766	1762512	b1682	Fe-S cluster scaffold complex subunit SufC	747	Down	-1.30469	-2.4703	0.000424827	no annotation	Biological Process=GO:0009314 - response to radiation,Sargentini16,GO:0016226 - iron-sulfur cluster assembly,Saini10
serV	NC_000913.3	2818553	2818645	b2695	tRNA-Ser	93	Down	-1.31247	-2.48367	0.00297832	Aminoacyl-tRNA biosynthesis	no annotation
dmsA	NC_000913.3	940959	943403	b0894	dimethyl sulfoxide reductase subunit A	2445	Down	-1.31473	-2.48755	4.32e-08	no annotation	Biological Process=GO:0009061 - anaerobic respiration,Gaudet11,Cotter89,GO:0022900 - electron transport chain,GOA16,GO:0055114 - oxidation-reduction process,UniProtGOA12b,GOA01a,UniProtGOA11a
yncL	NC_000913.3	1517099	1517194	b4598	uncharacterized protein YncL	96	Down	-1.31541	-2.48873	3.31e-09	no annotation	no annotation
hofM	NC_000913.3	3521972	3522751	b3395	DNA utilization protein HofM	780	Down	-1.31554	-2.48896	0.0330058	no annotation	Biological Process=GO:0006308 - DNA catabolic process,Palchevskiy06,GO:0015976 - carbon utilization,Palchevskiy06
metR	NC_000913.3	4011863	4012816	b3828	DNA-binding transcriptional dual regulator MetR	954	Down	-1.31566	-2.48917	0.0021267	no annotation	Biological Process=GO:0006355 - regulation of transcription, DNA-templated,GOA01a,Gaudet11,MembrilloHernan98,GO:0008652 - cellular amino acid biosynthetic process,UniProtGOA12b,UniProtGOA11a,GO:0009086 - methionine biosynthetic process,UniProtGOA12b,UniProtGOA11a
aspA	NC_000913.3	4366891	4368327	b4139	aspartate ammonia-lyase	1437	Down	-1.3159	-2.48957	1.37e-11	no annotation	Biological Process=GO:0006531 - aspartate metabolic process,GOA01a,Gaudet11,Rudolph71,GO:0006099 - tricarboxylic acid cycle,GOA01a
nanT	NC_000913.3	3371084	3372574	b3224	N-acetylneuraminate:H(+) symporter	1491	Down	-1.31862	-2.49428	0.000413855	no annotation	Biological Process=GO:0015739 - sialic acid transport,UniProt15,GOA01a,Mulligan12,Vimr85,GO:0008643 - carbohydrate transport,UniProtGOA12b,UniProtGOA11a,GO:0034219 - carbohydrate transmembrane transport,GOA16,GO:0046942 - carboxylic acid transport,Gaudet11,GO:0055085 - transmembrane transport,GOA01a,Martinez95,GO:1902600 - proton transmembrane transport,GOA16,GO:1905039 - carboxylic acid transmem…
sgrS	NC_000913.3	77367	77593	b4577	small regulatory RNA SgrS	227	Down	-1.32792	-2.5104	4.04e-06	no annotation	Biological Process=GO:0006950 - response to stress,Vanderpool04,GO:0040033 - negative regulation of translation, ncRNA-mediated,Rice11,Morita06,GO:0045975 - positive regulation of translation, ncRNA-mediated,Sun13,GO:0070928 - regulation of mRNA stability, ncRNA-mediated,Vanderpool04,GO:1900192 - positive regulation of single-species biofilm formation,Bak15,GO:1902201 - negative regulation of bac…
sapC	NC_000913.3	1353628	1354518	b1292	putrescine ABC exporter membrane protein SapC	891	Down	-1.34015	-2.53177	0.0429791	no annotation	Biological Process=GO:0015847 - putrescine transport,Sugiyama16,GO:0055085 - transmembrane transport,GOA01a
lhgO	NC_000913.3	2789982	2791250	b2660	L-2-hydroxyglutarate oxidase	1269	Down	-1.34029	-2.53201	2.74e-08	no annotation	Biological Process=GO:0006554 - lysine catabolic process,Knorr18,GO:0019477 - L-lysine catabolic process,UniProt15,GO:0055114 - oxidation-reduction process,UniProtGOA12b,GOA01a,UniProtGOA11a
ryjA	NC_000913.3	4277927	4278066	b4459	small RNA RyjA	140	Down	-1.35578	-2.55935	0.00193458	no annotation	no annotation
yghX	NC_000913.3	3146856	3147691	b4658	putative hydrolase fragment	836	Down	-1.36047	-2.56768	0.000263364	Microbial metabolism in diverse environments	no annotation
valZ	NC_000913.3	781068	781143	b0746	tRNA-Val	76	Down	-1.36459	-2.57503	0.00220028	Aminoacyl-tRNA biosynthesis	no annotation
mdtC	NC_000913.3	2158386	2161463	b2076	multidrug efflux pump RND permease subunit MdtC	3078	Down	-1.36485	-2.5755	0.0021058	Two-component system	Biological Process=GO:0015721 - bile acid and bile salt transport,Nagakubo02,Nishino01,GO:0042908 - xenobiotic transport,Nagakubo02,Nishino01,GO:0055085 - transmembrane transport,GOA01a
hokB	NC_000913.3	1491922	1492071	b4428	toxin HokB	150	Down	-1.38804	-2.61723	0.000240278	no annotation	Biological Process=GO:0022611 - dormancy process,Verstraeten15
csiE	NC_000913.3	2665435	2666715	b2535	stationary phase inducible protein CsiE	1281	Down	-1.41017	-2.65768	2.08e-08	no annotation	Biological Process=GO:0006355 - regulation of transcription, DNA-templated,GOA01a
adhP	NC_000913.3	1552828	1553838	b1478	ethanol dehydrogenase/alcohol dehydrogenase	1011	Down	-1.41431	-2.66532	8.84e-07	Microbial metabolism in diverse environments	Biological Process=GO:0006974 - cellular response to DNA damage stimulus,Khil02,GO:0045471 - response to ethanol,Shafqat99,GO:0046187 - acetaldehyde catabolic process,Gaudet11,Shafqat99,GO:0055114 - oxidation-reduction process,UniProtGOA12b,GOA01a,UniProtGOA11a
tnaC	NC_000913.3	3888435	3888509	b3707	tnaAB operon leader peptide	75	Down	-1.41696	-2.67022	9.68e-06	no annotation	Biological Process=GO:0031556 - transcriptional attenuation by ribosome,GOA01a,Gong01,GO:0090358 - positive regulation of tryptophan metabolic process,Gollnick90,GO:0031554 - regulation of DNA-templated transcription, termination,GOA01a
yodD	NC_000913.3	2024986	2025213	b1953	stress-induced protein	228	Down	-1.41842	-2.67293	5.98e-07	no annotation	Biological Process=GO:0044011 - single-species biofilm formation on inanimate substrate,Lee10,GO:0070301 - cellular response to hydrogen peroxide,Lee10,GO:0071468 - cellular response to acidic pH,Lee10
gabD	NC_000913.3	2791273	2792721	b2661	NADP(+)-dependent succinate-semialdehyde dehydrogenase	1449	Down	-1.42481	-2.68479	5.44e-08	Butanoate metabolism/Microbial metabolism in diverse environments	Biological Process=GO:0006807 - nitrogen compound metabolic process,Langendorf10,GO:0009450 - gamma-aminobutyric acid catabolic process,UniProtGOA12,GOA01a,Donnelly81a,Metzer79,Schneider02,GO:0051289 - protein homotetramerization,Langendorf10,GO:0055114 - oxidation-reduction process,UniProtGOA12b,GOA01a,UniProtGOA11a
ariR	NC_000913.3	1216369	1216635	b1166	regulator of acid resistance%2C influenced by indole	267	Down	-1.42655	-2.68804	4.41e-05	no annotation	Biological Process=GO:0042542 - response to hydrogen peroxide,Lee07g,GO:0044010 - single-species biofilm formation,Lee07g,GO:0071468 - cellular response to acidic pH,GOA01a
csiD	NC_000913.3	2788985	2789962	b2659	PF08943 family protein CsiD	978	Down	-1.42694	-2.68875	4.92e-06	no annotation	Biological Process=GO:0019477 - L-lysine catabolic process,UniProt15,Knorr18,GO:0090549 - response to carbon starvation,Marschall98,GO:0055114 - oxidation-reduction process,UniProtGOA12b,UniProtGOA11a
sufD	NC_000913.3	1760520	1761791	b1681	Fe-S cluster scaffold complex subunit SufD	1272	Down	-1.4301	-2.69465	1.72e-09	no annotation	Biological Process=GO:0006979 - response to oxidative stress,Kri14,GO:0016226 - iron-sulfur cluster assembly,GOA01a,Hirabayashi15,Saini10
paaK	NC_000913.3	1462125	1463438	b1398	phenylacetate-CoA ligase	1314	Down	-1.4469	-2.72621	0.0246132	Microbial metabolism in diverse environments	Biological Process=GO:0010124 - phenylacetate catabolic process,UniProtGOA12,GOA01a,Ferrandez98
yccJ	NC_000913.3	1066864	1067091	b1003	PF13993 family protein YccJ	228	Down	-1.46693	-2.76432	1.27e-11	no annotation	no annotation
nanE	NC_000913.3	3370347	3371036	b3223	putative N-acetylmannosamine-6-phosphate epimerase	690	Down	-1.47506	-2.77996	0.00438549	no annotation	Biological Process=GO:0006053 - N-acetylmannosamine catabolic process,Gaudet11,Plumbridge99,GO:0019262 - N-acetylneuraminate catabolic process,UniProtGOA12,Gaudet11,Hopkins13,GO:0005975 - carbohydrate metabolic process,UniProt15,UniProtGOA12b,UniProtGOA11a,GO:0006051 - N-acetylmannosamine metabolic process,UniProt15,GOA01a
yqeJ	NC_000913.3	2989304	2989786	b2848	protein YqeJ	483	Down	-1.47591	-2.7816	0.000244377	no annotation	Cellular Component=GO:0005887 - integral component of plasma membrane,Lomize17,GO:0016020 - membrane,UniProtGOA12a,UniProtGOA12b,UniProtGOA11,UniProtGOA11a,GO:0016021 - integral component of membrane,UniProtGOA12b,UniProtGOA11a
ytfI	NC_000913.3	4437707	4438645	b4215	protein YtfI	939	Down	-1.47653	-2.78278	0.00160185	no annotation	no annotation
arrS	NC_000913.3	3657986	3658054	b4704	small regulatory RNA ArrS	69	Down	-1.48641	-2.8019	4.32e-10	no annotation	Biological Process=GO:0097533 - cellular stress response to acid chemical,Aiso14,GO:2000767 - positive regulation of cytoplasmic translation,Bianco19
yfjU	NC_000913.3	2771840	2772154	b2638	CP4-57 prophage%3B ArsC family protein YfjU	315	Down	-1.49106	-2.81095	6.24e-07	no annotation	Biological Process=GO:0046685 - response to arsenic-containing substance,UniProtGOA12b,Gaudet11,UniProtGOA11a,GO:0055114 - oxidation-reduction process,UniProtGOA12b,UniProtGOA11a
valT	NC_000913.3	780765	780840	b0744	tRNA-Val	76	Down	-1.49348	-2.81568	0.0323024	Aminoacyl-tRNA biosynthesis	no annotation
glyV	NC_000913.3	4392360	4392435	b4163	tRNA-Gly	76	Down	-1.50247	-2.83327	9.84e-07	Aminoacyl-tRNA biosynthesis	no annotation
sodC	NC_000913.3	1724134	1724655	b1646	superoxide dismutase (Cu-Zn)	522	Down	-1.50412	-2.83652	7.22e-08	no annotation	Biological Process=GO:0006801 - superoxide metabolic process,GOA01a,Benov96,GO:0019430 - removal of superoxide radicals,Gaudet11,GO:0055114 - oxidation-reduction process,UniProtGOA12b,GOA01a,UniProtGOA11a
entH	NC_000913.3	629300	629713	b0597	proofreading thioesterase in enterobactin biosynthesis	414	Down	-1.5074	-2.84298	0.029795	no annotation	Biological Process=GO:0009239 - enterobactin biosynthetic process,UniProt15,UniProtGOA12,GOA01a,Leduc07
hcaE	NC_000913.3	2669032	2670393	b2538	putative 3-phenylpropionate/cinnamate dioxygenase subunit alpha	1362	Down	-1.51359	-2.85519	4.08e-06	Microbial metabolism in diverse environments	Biological Process=GO:0019380 - 3-phenylpropionate catabolic process,UniProtGOA12,Burlingame83a,Burlingame86,GO:0019439 - aromatic compound catabolic process,UniProt15,UniProtGOA12b,GOA01a,UniProtGOA11a,GO:0044237 - cellular metabolic process,GOA01a,GO:0055114 - oxidation-reduction process,UniProtGOA12b,GOA01a,UniProtGOA11a
adhE	NC_000913.3	1295446	1298121	b1241	aldehyde-alcohol dehydrogenase	2676	Down	-1.51759	-2.86312	1.02e-10	Butanoate metabolism/Microbial metabolism in diverse environments	Biological Process=GO:0006115 - ethanol biosynthetic process,Kessler91,GO:0006979 - response to oxidative stress,Echave03,GO:0019664 - mixed acid fermentation,Pascal81,GO:0051260 - protein homooligomerization,Kim19a,GO:0006066 - alcohol metabolic process,GOA01a,GO:0008152 - metabolic process,UniProtGOA12b,UniProtGOA11a,GO:0015976 - carbon utilization,GOA01a,GO:0055114 - oxidation-reduction proces…
yohC	NC_000913.3	2225044	2225631	b2135	putative inner membrane protein	588	Down	-1.52921	-2.88627	3.19e-10	no annotation	Biological Process=GO:0006974 - cellular response to DNA damage stimulus,Khil02
sdsR	NC_000913.3	1923104	1923207	b4433	small regulatory RNA SdsR	104	Down	-1.54456	-2.91714	9.2e-05	no annotation	Biological Process=GO:0040033 - negative regulation of translation, ncRNA-mediated,Bak15,GO:0061157 - mRNA destabilization,Bak15,GO:1900191 - negative regulation of single-species biofilm formation,Bak15,GO:1902201 - negative regulation of bacterial-type flagellum-dependent cell motility,Bak15
yjbJ	NC_000913.3	4259237	4259446	b4045	putative stress response protein	210	Down	-1.55612	-2.94061	1.47e-07	no annotation	no annotation
trmO	NC_000913.3	218887	219594	b0195	tRNA m(6)t(6)A37 methyltransferase	708	Down	-1.55762	-2.94368	0.0136763	no annotation	Biological Process=GO:0030488 - tRNA methylation,Kimura14,GO:0008033 - tRNA processing,UniProtGOA12b,UniProtGOA11a,GO:0032259 - methylation,UniProtGOA12b,UniProtGOA11a
cusA	NC_000913.3	598714	601857	b0575	copper/silver export system RND permease	3144	Down	-1.58077	-2.99129	0.0378225	Two-component system	Biological Process=GO:0006878 - cellular copper ion homeostasis,Grass01,GO:0010272 - response to silver ion,Franke01,Gupta01a,Lok08,GO:0010273 - detoxification of copper ion,Franke03,Grass01,GO:0015673 - silver ion transport,Gupta01a,GO:0015679 - plasma membrane copper ion transport,Franke03,Grass01,GO:0046688 - response to copper ion,Franke03,Franke01,Yamamoto05a,GO:0060003 - copper ion export,F…
frdC	NC_000913.3	4379377	4379772	b4152	fumarate reductase membrane protein FrdC	396	Down	-1.58328	-2.99651	0.0106216	Butanoate metabolism/Two-component system/Oxidative phosphorylation/Microbial metabolism in diverse environments	Biological Process=GO:0001539 - cilium or flagellum-dependent cell motility,CohenBenLulu08,GO:0006113 - fermentation,Hirsch63,GO:0009061 - anaerobic respiration,Condon88,Hirsch63,GO:0044780 - bacterial-type flagellum assembly,CohenBenLulu08
valU	NC_000913.3	2520931	2521006	b2401	tRNA-Val	76	Down	-1.58447	-2.99897	0.00424565	Aminoacyl-tRNA biosynthesis	no annotation
glyX	NC_000913.3	4392472	4392547	b4164	tRNA-Gly	76	Down	-1.58942	-3.00929	7.46e-06	Aminoacyl-tRNA biosynthesis	no annotation
rrfH	NC_000913.3	228756	228875	b0205	5S ribosomal RNA	120	Down	-1.60406	-3.03998	0.0125344	no annotation	Biological Process=GO:0006412 - translation
xylH	NC_000913.3	3733720	3734901	b3568	xylose ABC transporter membrane subunit	1182	Down	-1.60647	-3.04507	0.0318558	no annotation	Biological Process=GO:0015752 - D-ribose transmembrane transport,Song98,GO:0042732 - D-xylose metabolic process,Song97,GO:0008643 - carbohydrate transport,UniProtGOA12b,UniProtGOA11a,GO:0055085 - transmembrane transport,GOA01a
ydcH	NC_000913.3	1498651	1498875	b1426	protein YdcH	225	Down	-1.60779	-3.04784	9.42e-08	no annotation	no annotation
nrfE	NC_000913.3	4291512	4293170	b4074	putative cytochrome c-type biogenesis protein NrfE	1659	Down	-1.63797	-3.11228	0.0114921	no annotation	Biological Process=GO:0018378 - cytochrome c-heme linkage via heme-L-cysteine,Eaves98,GO:0015886 - heme transport,GOA01a,GO:0017004 - cytochrome complex assembly,UniProtGOA12b,GOA01a,UniProtGOA11a
gabT	NC_000913.3	2792735	2794015	b2662	4-aminobutyrate aminotransferase GabT	1281	Down	-1.6735	-3.18986	1.53e-10	Butanoate metabolism/Microbial metabolism in diverse environments	Biological Process=GO:0009450 - gamma-aminobutyric acid catabolic process,UniProtGOA12,Gaudet11,Metzer79,GO:0042450 - arginine biosynthetic process via ornithine,Lal14,GO:0009448 - gamma-aminobutyric acid metabolic process,GOA01a
gadC	NC_000913.3	1568954	1570489	b1492	L-glutamate:4-aminobutyrate antiporter	1536	Down	-1.67376	-3.19046	4.1e-16	no annotation	Biological Process=GO:0051454 - intracellular pH elevation,Hersh96,GO:0006865 - amino acid transport,UniProtGOA12b,GOA01a,UniProtGOA11a,GO:0055085 - transmembrane transport,GOA01a
allR	NC_000913.3	533011	533826	b0506	DNA-binding transcriptional repressor AllR	816	Down	-1.68623	-3.21815	1.11e-11	no annotation	Biological Process=GO:0006974 - cellular response to DNA damage stimulus,Khil02,GO:0045892 - negative regulation of transcription, DNA-templated,Gaudet11,Cusa99,Walker06,GO:0006355 - regulation of transcription, DNA-templated,GOA01a
ytfT	NC_000913.3	4452571	4453596	b4230	galactofuranose ABC transporter putative membrane subunit YtfT	1026	Down	-1.74854	-3.36019	0.0112589	no annotation	Biological Process=GO:0008643 - carbohydrate transport,UniProtGOA12b,GO:0055085 - transmembrane transport,GOA01a,Linton98
hyaA	NC_000913.3	1032139	1033257	b0972	hydrogenase 1 small subunit	1119	Down	-1.76978	-3.41002	2.59e-17	Microbial metabolism in diverse environments	Biological Process=GO:0006113 - fermentation,Brondsted94,GO:0009061 - anaerobic respiration,Gaudet11,Brondsted94,GO:0019645 - anaerobic electron transport chain,Laurinavichene01,GO:0022900 - electron transport chain,GOA16,GO:0055114 - oxidation-reduction process,UniProtGOA12b,GOA01a,UniProtGOA11a,GO:1902421 - hydrogen metabolic process,Laurinavichene01,Sawers86
nrfD	NC_000913.3	4290476	4291432	b4073	putative menaquinol-cytochrome c reductase subunit NrfD	957	Down	-1.77024	-3.41111	0.00943584	no annotation	Biological Process=GO:0019645 - anaerobic electron transport chain,Hussain94
ynaL	NC_000913.3	1409308	1409481	b4743	protein YnaL	174	Down	-1.77661	-3.4262	0.0323654	no annotation	no annotation
rmf	NC_000913.3	1015715	1015882	b0953	ribosome modulation factor	168	Down	-1.96793	-3.91207	9.87e-14	no annotation	Biological Process=GO:0032055 - negative regulation of translation in response to stress,Wada95,GO:0033554 - cellular response to stress,Moen09,GO:0006417 - regulation of translation,UniProt15,UniProtGOA12b,UniProtGOA11a
dmsC	NC_000913.3	944033	944896	b0896	dimethyl sulfoxide reductase subunit C	864	Down	-1.97291	-3.92559	0.00134538	no annotation	Biological Process=GO:0009061 - anaerobic respiration,Gaudet11,Cotter89,GO:0019645 - anaerobic electron transport chain,GOA01a,GO:0055114 - oxidation-reduction process,UniProtGOA12b,UniProtGOA11a
appA	NC_000913.3	1040617	1041915	b0980	periplasmic phosphoanhydride phosphatase/multiple inositol-polyphosphate phosphatase	1299	Down	-1.98626	-3.96208	3.96e-13	no annotation	Biological Process=GO:0016036 - cellular response to phosphate starvation,Dassa82,GO:0016311 - dephosphorylation,Ostanin92,Dassa82,GO:0033518 - myo-inositol hexakisphosphate dephosphorylation,Greiner01,Greiner93,GO:0071454 - cellular response to anoxia,Dassa82,GO:0008152 - metabolic process,UniProtGOA12b,UniProtGOA11a
hyaD	NC_000913.3	1035770	1036357	b0975	putative hydrogenase 1 maturation protease HyaD	588	Down	-2.00028	-4.00076	0.00033228	no annotation	Biological Process=GO:0016485 - protein processing,GOA01a,Gaudet11,Menon91,GO:0006464 - cellular protein modification process,Gaudet11,GO:0006508 - proteolysis,UniProtGOA12b,UniProtGOA11a,GO:0043085 - positive regulation of catalytic activity,GOA16
lysT	NC_000913.3	780554	780629	b0743	tRNA-Lys	76	Down	-2.00392	-4.01088	7.58e-17	Aminoacyl-tRNA biosynthesis	no annotation
ygbM	NC_000913.3	2864236	2865012	b2739	putative 2-oxo-tetronate isomerase YgbM	777	Down	-2.03873	-4.10885	0.0121373	no annotation	Biological Process=GO:0005975 - carbohydrate metabolic process,UniProtGOA12b,UniProtGOA11a,GO:0046487 - glyoxylate metabolic process,Gaudet11
dmsB	NC_000913.3	943414	944031	b0895	dimethyl sulfoxide reductase subunit B	618	Down	-2.08055	-4.22969	0.00222266	no annotation	Biological Process=GO:0009061 - anaerobic respiration,Cotter89,GO:0055114 - oxidation-reduction process,UniProtGOA12b,UniProtGOA11a
appC	NC_000913.3	1037740	1039284	b0978	cytochrome bd-II ubiquinol oxidase subunit I	1545	Down	-2.11593	-4.33471	9.61e-14	Two-component system/Oxidative phosphorylation	Biological Process=GO:0019646 - aerobic electron transport chain,GOA01a,Gaudet11,Borisov11,Bekker09,GO:0006119 - oxidative phosphorylation,UniProtGOA12,GO:0055114 - oxidation-reduction process,UniProtGOA12b,UniProtGOA11a
bdm	NC_000913.3	1556065	1556280	b1481	biofilm-dependent modulation protein	216	Down	-2.13203	-4.38333	0.0130864	no annotation	Biological Process=GO:1902210 - positive regulation of bacterial-type flagellum assembly,Kim15a
ynfG	NC_000913.3	1662990	1663607	b1589	putative oxidoreductase YnfG	618	Down	-2.18282	-4.5404	0.00501524	no annotation	Biological Process=GO:0055114 - oxidation-reduction process,UniProtGOA12b,UniProtGOA11a
yciG	NC_000913.3	1315856	1316035	b1259	protein YciG	180	Down	-2.20448	-4.60907	3.74e-15	no annotation	Biological Process=GO:0071978 - bacterial-type flagellum-dependent swarming motility,Inoue07
hyaB	NC_000913.3	1033254	1035047	b0973	hydrogenase 1 large subunit	1794	Down	-2.28553	-4.87544	3.49e-15	Microbial metabolism in diverse environments	Biological Process=GO:0006113 - fermentation,Brondsted94,GO:0009061 - anaerobic respiration,Brondsted94,GO:0019645 - anaerobic electron transport chain,Laurinavichene01,GO:0022900 - electron transport chain,GOA16,GO:0055114 - oxidation-reduction process,UniProtGOA12b,GOA01a,UniProtGOA11a,GO:1902421 - hydrogen metabolic process,Laurinavichene01,Sawers86
hyaF	NC_000913.3	1036749	1037606	b0977	protein HyaF	858	Down	-2.37065	-5.17173	8.18e-09	no annotation	no annotation
ynfF	NC_000913.3	1660556	1662979	b1588	putative selenate reductase YnfF	2424	Down	-2.3946	-5.25831	1.17e-10	no annotation	Biological Process=GO:0009061 - anaerobic respiration,Gaudet11,GO:0022900 - electron transport chain,GOA16,GO:0055114 - oxidation-reduction process,UniProtGOA12b,GOA01a,UniProtGOA11a
yehQ	NC_000913.3	2209100	2210944	b2122	SWIM zinc finger domains-containing protein YehQ	1845	Down	-2.47901	-5.57516	0.00245182	no annotation	Molecular Function=GO:0008270 - zinc ion binding,GOA01a,GO:0046872 - metal ion binding,UniProtGOA12b,UniProtGOA11a
gabP	NC_000913.3	2794253	2795653	b2663	4-aminobutyrate:H(+) symporter	1401	Down	-2.54122	-5.82079	7.27e-11	no annotation	Biological Process=GO:0006974 - cellular response to DNA damage stimulus,Khil02,GO:0006995 - cellular response to nitrogen starvation,Metzer90,GO:0015812 - gamma-aminobutyric acid transport,GOA01a,Niegemann93,GO:0090549 - response to carbon starvation,Schneider02,GO:0006865 - amino acid transport,UniProtGOA12b,GOA01a,UniProtGOA11a,GO:0009450 - gamma-aminobutyric acid catabolic process,UniProtGOA1…
appB	NC_000913.3	1039296	1040432	b0979	cytochrome bd-II ubiquinol oxidase subunit II	1137	Down	-2.62982	-6.18948	5.91e-22	Two-component system/Oxidative phosphorylation	Biological Process=GO:0019646 - aerobic electron transport chain,Gaudet11,Bekker09,Borisov11,GO:0006119 - oxidative phosphorylation,UniProtGOA12,GO:0055114 - oxidation-reduction process,UniProtGOA12b,GOA01a,UniProtGOA11a
yrhD	NC_000913.3	3584404	3584559	b4612	uncharacterized protein YrhD	156	Down	-2.65243	-6.28724	0.00365002	no annotation	no annotation
hyaE	NC_000913.3	1036354	1036752	b0976	putative HyaA chaperone	399	Down	-2.66368	-6.33648	0.000482542	no annotation	no annotation
frdA	NC_000913.3	4380510	4382318	b4154	fumarate reductase flavoprotein subunit	1809	Down	-2.66783	-6.35472	2.33e-26	Butanoate metabolism/Two-component system/Oxidative phosphorylation/Microbial metabolism in diverse environments	Biological Process=GO:0001539 - cilium or flagellum-dependent cell motility,CohenBenLulu08,GO:0006113 - fermentation,Gaudet11,Hirsch63,GO:0006974 - cellular response to DNA damage stimulus,Khil02,GO:0009061 - anaerobic respiration,GOA01a,Gaudet11,Condon88,Hirsch63,GO:0044780 - bacterial-type flagellum assembly,CohenBenLulu08,GO:0022900 - electron transport chain,GOA01a,GO:0055114 - oxidation-redu…
cadB	NC_000913.3	4358697	4360031	b4132	lysine:cadaverine antiporter	1335	Down	-2.72462	-6.60986	3.14e-13	no annotation	Biological Process=GO:0015839 - cadaverine transport,Soksawatmaekhin04,Soksawatmaekhin06,GO:1903401 - L-lysine transmembrane transport,Soksawatmaekhin04,GO:1990451 - cellular stress response to acidic pH,Soksawatmaekhin04,GO:0006865 - amino acid transport,UniProtGOA12b,GOA01a,UniProtGOA11a,GO:0055085 - transmembrane transport,GOA01a,GO:1902600 - proton transmembrane transport,GOA16
yhfW	NC_000913.3	3508587	3509813	b3380	putative mutase YhfW	1227	Down	-2.81144	-7.01987	0.0329637	no annotation	Biological Process=GO:0009117 - nucleotide metabolic process,GOA01a,GO:0043094 - cellular metabolic compound salvage,GOA01a
ymdF	NC_000913.3	1068081	1068254	b4518	conserved protein YmdF	174	Down	-2.83267	-7.1239	2.1e-34	no annotation	no annotation
hyaC	NC_000913.3	1035066	1035773	b0974	hydrogenase 1 cytochrome b subunit	708	Down	-2.83841	-7.15232	1.62e-09	Two-component system	Biological Process=GO:0006113 - fermentation,Brondsted94,GO:0009061 - anaerobic respiration,Brondsted94,GO:0019645 - anaerobic electron transport chain,Laurinavichene01,GO:0022904 - respiratory electron transport chain,GOA01a,GO:0055114 - oxidation-reduction process,UniProtGOA12b,Gaudet11,UniProtGOA11a,GO:1902421 - hydrogen metabolic process,Laurinavichene01,Sawers86
ynfE	NC_000913.3	1658069	1660495	b1587	putative selenate reductase YnfE	2427	Down	-3.19368	-9.14944	2.9e-13	no annotation	Biological Process=GO:0009061 - anaerobic respiration,Gaudet11,GO:0022900 - electron transport chain,GOA16a,GO:0055114 - oxidation-reduction process,UniProtGOA12b,GOA01a,UniProtGOA11a
frdB	NC_000913.3	4379783	4380517	b4153	fumarate reductase iron-sulfur protein	735	Down	-3.22151	-9.32765	3.13e-27	Butanoate metabolism/Two-component system/Oxidative phosphorylation/Microbial metabolism in diverse environments	Biological Process=GO:0001539 - cilium or flagellum-dependent cell motility,CohenBenLulu08,GO:0006113 - fermentation,Hirsch63,GO:0009061 - anaerobic respiration,Gaudet11,Condon88,Hirsch63,GO:0044780 - bacterial-type flagellum assembly,CohenBenLulu08,GO:0006099 - tricarboxylic acid cycle,UniProtGOA12b,GOA01a,UniProtGOA11a,GO:0022900 - electron transport chain,GOA16,GO:0055114 - oxidation-reduction…
frdD	NC_000913.3	4379007	4379366	b4151	fumarate reductase membrane protein FrdD	360	Down	-3.22743	-9.36599	2.48e-09	Butanoate metabolism/Two-component system/Oxidative phosphorylation/Microbial metabolism in diverse environments	Biological Process=GO:0006113 - fermentation,Hirsch63,GO:0009061 - anaerobic respiration,Condon88,Hirsch63,GO:0044780 - bacterial-type flagellum assembly,CohenBenLulu08,GO:0006106 - fumarate metabolic process,GOA01a
ves	NC_000913.3	1824362	1824937	b1742	HutD family protein Ves	576	Down	-3.2277	-9.36775	0.0103051	no annotation	Biological Process=GO:0070417 - cellular response to cold,Yamada02
sgbE	NC_000913.3	3750086	3750781	b3583	L-ribulose-5-phosphate 4-epimerase SgbE	696	Down	-4.00226	-16.025	6.77e-05	no annotation	Biological Process=GO:0019323 - pentose catabolic process,Gaudet11,Ibanez00,GO:0019324 - L-lyxose metabolic process,Ibanez00,GO:0005975 - carbohydrate metabolic process,UniProtGOA12b,UniProtGOA11a,GO:0019572 - L-arabinose catabolic process,GOA01a
nrdI	NC_000913.3	2800965	2801375	b2674	dimanganese-tyrosyl radical cofactor maintenance flavodoxin NrdI	411	Down	-4.13103	-17.5212	0.040395	no annotation	Biological Process=GO:0006464 - cellular protein modification process,GOA01a,Gaudet11,Cotruvo10
ompW	NC_000913.3	1314020	1314658	b1256	outer membrane protein W	639	Down	-4.30387	-19.7513	6.67e-45	no annotation	Biological Process=GO:0055085 - transmembrane transport,Gaudet11
flgG	NC_000913.3	1134729	1135511	b1078	flagellar basal-body rod protein FlgG	783	Down	-4.59095	-24.0999	0.0222911	no annotation	Biological Process=GO:0071973 - bacterial-type flagellum-dependent cell motility,GOA01a,Juhas15,GO:0071978 - bacterial-type flagellum-dependent swarming motility,Gaudet11

## Sheet: 1μM - 0.5μM
GeneName	Chr	Start	End	locus_tag	Product	length	Regulation	logFC	Fold Change	pval	KEGG pathway	GO annotation
ydfN	NC_000913.3	1634885	1635847	b1547	Qin prophage%3B putative side tail fiber assembly protein	963	Up	4.40277	21.1526	0.0226231	no annotation	no annotation
torC	NC_000913.3	1058084	1059256	b0996	cytochrome c menaquinol dehydrogenase TorC	1173	Up	4.11091	17.2785	0.0410088	Two-component system	Biological Process=GO:0009060 - aerobic respiration,Ansaldi07,GO:0009061 - anaerobic respiration,Gaudet11,Gon01a,Ansaldi07,GO:0009968 - negative regulation of signal transduction,Ansaldi99,GO:0019645 - anaerobic electron transport chain,Gon01a,GO:0055114 - oxidation-reduction process,UniProtGOA12b,UniProtGOA11a
ompN	NC_000913.3	1435760	1436893	b1377	outer membrane porin N	1134	Up	3.18036	9.06533	0.00659259	no annotation	Biological Process=GO:0034219 - carbohydrate transmembrane transport,Prilipov98,GO:0006811 - ion transport,UniProtGOA12b,UniProtGOA11a,GO:0034220 - ion transmembrane transport,GOA01a
cpsB	NC_000913.3	2123084	2124520	b2049	mannose-1-phosphate guanylyltransferase	1437	Up	3.04273	8.2405	0.0200282	no annotation	Biological Process=GO:0006972 - hyperosmotic response,Sledjeski96,GO:0009242 - colanic acid biosynthetic process,Trisler84,GO:0009298 - GDP-mannose biosynthetic process,UniProtGOA12,Gaudet11,Sampaio03,GO:0000271 - polysaccharide biosynthetic process,GOA01a,GO:0005976 - polysaccharide metabolic process,GOA01a,GO:0009058 - biosynthetic process,GOA01a,GO:0009103 - lipopolysaccharide biosynthetic pro…
fadK	NC_000913.3	1782977	1784677	b1701	short chain acyl-CoA synthetase	1701	Up	2.65966	6.31884	0.0423978	no annotation	Biological Process=GO:0019395 - fatty acid oxidation,Campbell03,GO:0006629 - lipid metabolic process,UniProtGOA12b,UniProtGOA11a,GO:0006631 - fatty acid metabolic process,UniProtGOA12b,UniProtGOA11a,GO:0006635 - fatty acid beta-oxidation,UniProtGOA12
casD	NC_000913.3	2880374	2881048	b2757	type I-E CRISPR system Cascade subunit CasD	675	Up	2.46116	5.5066	0.0205297	no annotation	Biological Process=GO:0051607 - defense response to virus,UniProtGOA12b,GOA01a,UniProtGOA11a,Brouns08,GO:0043571 - maintenance of CRISPR repeat elements,GOA01a
ygjH	NC_000913.3	3220915	3221247	b3074	putative tRNA-binding protein YgjH	333	Up	2.37824	5.19903	0.0165253	no annotation	no annotation
fucP	NC_000913.3	2934235	2935551	b2801	L-fucose:H(+) symporter	1317	Up	2.32987	5.02759	0.0383778	no annotation	Biological Process=GO:0015751 - arabinose transmembrane transport,Bradley87,GO:0015755 - fructose transmembrane transport,Kornberg06,GO:0015756 - fucose transmembrane transport,GOA01a,Bradley87,GO:0015757 - galactose transmembrane transport,Bradley87,GO:0005975 - carbohydrate metabolic process,UniProtGOA12b,UniProtGOA11a,GO:0006004 - fucose metabolic process,UniProtGOA12b,UniProtGOA11a,GO:0008643…
ybfO	NC_000913.3	734220	735653	b0703	conserved protein%2C rhs-like YbfO	1434	Up	2.09107	4.26063	0.00765886	no annotation	no annotation
yhjX	NC_000913.3	3710799	3712007	b3547	putative pyruvate transporter	1209	Up	1.95676	3.8819	0.0222482	no annotation	Biological Process=GO:0031669 - cellular response to nutrient levels,Fried13,Behr14,GO:0055085 - transmembrane transport,GOA01a,Fried13
yidF	NC_000913.3	3855114	3855611	b3674	uncharacterized protein YidF	498	Up	1.8329	3.56254	0.00987582	no annotation	no annotation
cysU	NC_000913.3	2541679	2542512	b2424	sulfate/thiosulfate ABC transporter inner membrane subunit CysU	834	Up	1.73938	3.33891	0.0145775	no annotation	Biological Process=GO:0008272 - sulfate transport,UniProtGOA12b,GOA01a,UniProtGOA11a,Hryniewicz90,GO:0055085 - transmembrane transport,GOA01a,GO:1902358 - sulfate transmembrane transport,GOA16
ygcP	NC_000913.3	2894196	2894771	b2768	putative anti-terminator regulatory protein	576	Up	1.73489	3.32854	0.0376305	no annotation	Biological Process=GO:0006071 - glycerol metabolic process,GOA01a,GO:0006355 - regulation of transcription, DNA-templated,GOA01a,GO:0031564 - transcription antitermination,GOA16
lysO	NC_000913.3	913958	914857	b0874	L-lysine exporter	900	Up	1.64295	3.12303	0.0269104	no annotation	Biological Process=GO:1903401 - L-lysine transmembrane transport,GOA01a,Pathania15,GO:0006865 - amino acid transport,UniProtGOA12b,UniProtGOA11a
allC	NC_000913.3	544057	545292	b0516	allantoate amidohydrolase	1236	Up	1.50824	2.84464	0.0392591	Microbial metabolism in diverse environments	Biological Process=GO:0009442 - allantoin assimilation pathway,GOA01a,Werner10,Cusa99,GO:0000256 - allantoin catabolic process,UniProtGOA12,GOA01a,GO:0006144 - purine nucleobase metabolic process,UniProtGOA12b,UniProtGOA11a
cusS	NC_000913.3	593328	594770	b0570	sensory histidine kinase CusS	1443	Up	1.48697	2.80299	0.0309079	Two-component system	Biological Process=GO:0016310 - phosphorylation,UniProtGOA12b,GOA01a,UniProtGOA11a,Yamamoto05,GO:0018106 - peptidyl-histidine phosphorylation,Affandi19,GO:0023014 - signal transduction by protein phosphorylation,Affandi19,Yamamoto05,GO:0071280 - cellular response to copper ion,Affandi19,Gudipaty12,Munson00,GO:0071292 - cellular response to silver ion,Affandi19,Gudipaty12,Franke01,GO:0000160 - pho…
iraM	NC_000913.3	1211680	1212003	b1160	anti-adaptor protein IraM%2C inhibitor of sigma(S) proteolysis	324	Up	1.45323	2.7382	0.00612419	no annotation	Biological Process=GO:0010350 - cellular response to magnesium starvation,Bougdour08,GO:0042177 - negative regulation of protein catabolic process,Bougdour08,GO:0071468 - cellular response to acidic pH,Eguchi11,GO:0009267 - cellular response to starvation,UniProt15,GO:0045893 - positive regulation of transcription, DNA-templated,GOA16
yjiK	NC_000913.3	4562743	4563603	b4333	uncharacterized protein YjiK	861	Up	1.43529	2.70437	0.0161741	no annotation	no annotation
ybjJ	NC_000913.3	886131	887339	b0845	inner membrane protein YbjJ	1209	Up	1.42067	2.6771	0.0348394	no annotation	Biological Process=GO:0055085 - transmembrane transport,GOA01a
tdk	NC_000913.3	1293527	1294144	b1238	thymidine/deoxyuridine kinase	618	Up	1.39466	2.62926	4.50582e-07	no annotation	Biological Process=GO:0036198 - dTMP salvage,Hiraga67,GO:0006259 - DNA metabolic process,UniProt15,GO:0008152 - metabolic process,UniProtGOA12b,UniProtGOA11a,GO:0016310 - phosphorylation,UniProtGOA12b,UniProtGOA11a,GO:0046104 - thymidine metabolic process,Gaudet11,GO:0071897 - DNA biosynthetic process,UniProtGOA12b,UniProtGOA11a
ydjY	NC_000913.3	1834116	1834793	b1751	4Fe-4S ferredoxin-type domain-containing protein YdjY	678	Up	1.3555	2.55885	0.00241502	no annotation	no annotation
yfbP	NC_000913.3	2389116	2389964	b2275	uncharacterized protein YfbP	849	Up	1.34511	2.5405	0.0160086	no annotation	no annotation
yecJ	NC_000913.3	1987507	1987758	b4537	DUF2766 domain-containing protein YecJ	252	Up	1.31969	2.49613	0.000303158	no annotation	no annotation
pabB	NC_000913.3	1894805	1896166	b1812	aminodeoxychorismate synthase subunit 1	1362	Up	1.30857	2.47697	0.00288908	no annotation	Biological Process=GO:0046654 - tetrahydrofolate biosynthetic process,UniProtGOA12,He06,GO:0009058 - biosynthetic process,GOA01a,GO:0009396 - folic acid-containing compound biosynthetic process,GOA01a,GO:0046656 - folic acid biosynthetic process,UniProtGOA12b,UniProtGOA11a
coaE	NC_000913.3	112599	113219	b0103	dephospho-CoA kinase	621	Up	1.30685	2.47401	4.69992e-06	no annotation	Biological Process=GO:0015937 - coenzyme A biosynthetic process,UniProt15,UniProtGOA12b,UniProtGOA12,GOA01a,Gaudet11,UniProtGOA11a,Mishra01,GO:0016310 - phosphorylation,UniProtGOA12b,UniProtGOA11a
yehY	NC_000913.3	2217400	2218557	b2130	glycine betaine ABC transporter membrane subunit YehY	1158	Up	1.29255	2.44961	0.0154475	no annotation	Biological Process=GO:0031460 - glycine betaine transport,Gaudet11,Lang15,GO:0006865 - amino acid transport,UniProtGOA12b,UniProtGOA11a,GO:0055085 - transmembrane transport,GOA01a
yqiG	NC_000913.3	3187432	3189865	b3046	putative outer membrane usher protein YqiG	2505	up	1.28674	2.43976	0.00700913	no annotation	no annotation
yeeE	NC_000913.3	2084467	2085525	b2013	inner membrane protein YeeE	1059	Up	1.27678	2.42297	0.0167764	no annotation	no annotation
cedA	NC_000913.3	1813421	1813663	b1731	cell division modulator	243	Up	1.26581	2.40462	0.00913174	no annotation	Biological Process=GO:0051302 - regulation of cell division,Katayama97a,GO:0007049 - cell cycle,UniProtGOA12b,UniProtGOA11a,GO:0051301 - cell division,UniProt15,UniProtGOA12b,GOA01a,UniProtGOA11a
yeeD	NC_000913.3	2084226	2084453	b2012	putative sulfurtransferase YeeD	228	Up	1.26189	2.3981	0.00231266	no annotation	no annotation
ortT	NC_000913.3	1517389	1517562	b1445	orphan toxin OrtT	174	Up	1.25588	2.38812	9.04363e-08	no annotation	Biological Process=GO:0001896 - autolysis,Islam15a
lpxT	NC_000913.3	2268854	2269567	b2174	Kdo2-lipid A phosphotransferase	714	Up	1.25236	2.3823	0.000938106	no annotation	Biological Process=GO:0043165 - Gram-negative-bacterium-type cell outer membrane assembly,GOA01a,Touze08,GO:0009103 - lipopolysaccharide biosynthetic process,UniProtGOA12b,UniProtGOA12,UniProtGOA11a,GO:0009245 - lipid A biosynthetic process,UniProt15
ryeA	NC_000913.3	1923066	1923314	b4432	small RNA RyeA	249	Up	1.251	2.38006	0.0385798	no annotation	no annotation
kptA	NC_000913.3	4560930	4561484	b4331	RNA 2'-phosphotransferase	555	Up	1.23997	2.36193	0.00301934	no annotation	Biological Process=GO:0006388 - tRNA splicing, via endonucleolytic cleavage and ligation,UniProt15,GO:0008033 - tRNA processing,Gaudet11
acpT	NC_000913.3	3612969	3613556	b3475	holo-[acyl carrier protein] synthase 2	588	Up	1.22098	2.33106	0.000293632	no annotation	Biological Process=GO:0006633 - fatty acid biosynthetic process,Flugel00,GO:0018070 - peptidyl-serine phosphopantetheinylation,Lambalot96,GO:0019878 - lysine biosynthetic process via aminoadipic acid,Gaudet11
fimB	NC_000913.3	4540957	4541559	b4312	regulator for fimA	603	Up	1.2163	2.32351	1.62486e-09	no annotation	Biological Process=GO:0006310 - DNA recombination,UniProtGOA12b,GOA01a,UniProtGOA11a,McClain93,GO:0006974 - cellular response to DNA damage stimulus,Khil02,GO:0015074 - DNA integration,UniProtGOA12b,GOA01a,UniProtGOA11a,Klemm86
rhtA	NC_000913.3	849210	850097	b0813	L-threonine/L-homoserine exporter	888	Up	1.20293	2.30206	0.0303563	no annotation	Biological Process=GO:0015826 - threonine transport,Livshits03,GO:0042968 - homoserine transport,Livshits03,GO:0006865 - amino acid transport,UniProtGOA12b,UniProtGOA11a,GO:0055085 - transmembrane transport,GOA16
panD	NC_000913.3	146314	146694	b0131	aspartate 1-decarboxylase proenzyme	381	Up	1.19282	2.28599	1.75738e-05	no annotation	Biological Process=GO:0016540 - protein autoprocessing,Ramjee97,GO:0006523 - alanine biosynthetic process,GOA01a,GO:0015940 - pantothenate biosynthetic process,UniProt15,UniProtGOA12b,UniProtGOA12,UniProtGOA11a
ydjX	NC_000913.3	1833401	1834111	b1750	DedA family protein YdjX	711	Up	1.17666	2.26053	0.0173873	no annotation	no annotation
ompF	NC_000913.3	985894	986982	b0929	outer membrane porin F	1089	Up	1.17587	2.25929	4.10612e-09	Two-component system	Biological Process=GO:0034220 - ion transmembrane transport,GOA01a,Zakharov04,Nikaido85,Benz85,,GO:0070207 - protein homotrimerization,Cowan92,Zakharov04,GO:0006811 - ion transport,UniProtGOA12b,UniProtGOA11a,GO:0042908 - xenobiotic transport,GOA16,GO:0043213 - bacteriocin transport,GOA16
ydeA	NC_000913.3	1617028	1618218	b1528	L-arabinose exporter	1191	Up	1.17239	2.25385	0.00457637	no annotation	Biological Process=GO:0008643 - carbohydrate transport,UniProt15,UniProtGOA12b,UniProtGOA11a,GO:0034219 - carbohydrate transmembrane transport,GOA16,GO:0055085 - transmembrane transport,GOA01a
ymjA	NC_000913.3	1357423	1357668	b1295	DUF2543 domain-containing protein YmjA	246	Up	1.16302	2.23926	0.024458	no annotation	no annotation
zapC	NC_000913.3	1005952	1006494	b0946	cell division protein ZapC	543	Up	1.15826	2.23189	2.92582e-05	no annotation	Biological Process=GO:0036212 - contractile ring maintenance,DurandHeredia11,GO:0043093 - FtsZ-dependent cytokinesis,UniProt15,Hale11,GO:0051302 - regulation of cell division,DurandHeredia11,GO:0000917 - division septum assembly,UniProtGOA12b,UniProtGOA11a,GO:0007049 - cell cycle,UniProtGOA12b,UniProtGOA11a,GO:0051301 - cell division,UniProtGOA12b,UniProtGOA11a,GO:0090529 - cell septum assembly,U…
cmoB	NC_000913.3	1953442	1954413	b1871	tRNA U34 carboxymethyltransferase	972	Up	1.13308	2.19326	0.00799464	no annotation	Biological Process=GO:0002098 - tRNA wobble uridine modification,GOA01a,Kim13f,GO:0006400 - tRNA modification,UniProt15,GO:0008033 - tRNA processing,UniProtGOA12b,UniProtGOA11a
mepA	NC_000913.3	2445560	2446384	b2328	peptidoglycan DD-endopeptidase/peptidoglycan LD-endopeptidase	825	Up	1.12902	2.18711	0.0206701	no annotation	Biological Process=GO:0000270 - peptidoglycan metabolic process,UniProt15,Iida83,Keck90,Heidrich01,Engel92,GO:0009252 - peptidoglycan biosynthetic process,Engel92,GO:0042493 - response to drug,Smulski01,GO:0006508 - proteolysis,UniProtGOA12b,GOA01a,UniProtGOA11a
nhoA	NC_000913.3	1534024	1534869	b1463	arylamine N-acetyltransferase	846	Up	1.09832	2.14106	0.00230979	no annotation	no annotation
cnu	NC_000913.3	1704949	1705164	b1625	H-NS- and StpA-binding protein	216	Up	1.08805	2.12587	5.73135e-07	no annotation	Biological Process=GO:0060566 - positive regulation of DNA-templated transcription, termination,Saxena11,GO:1900232 - negative regulation of single-species biofilm formation on inanimate substrate,Hong10
ogt	NC_000913.3	1399721	1400236	b1335	methylated-DNA--[protein]-cysteine S-methyltransferase	516	Up	1.08315	2.11866	0.0355099	no annotation	Biological Process=GO:0006307 - DNA dealkylation involved in DNA repair,UniProt15,Rebeck91,Wilkinson89,Shevell88,GO:0006281 - DNA repair,UniProtGOA12b,GOA01a,UniProtGOA11a,GO:0006974 - cellular response to DNA damage stimulus,UniProtGOA12b,UniProtGOA11a,GO:0032259 - methylation,UniProtGOA12b,UniProtGOA11a
mngR	NC_000913.3	765153	765875	b0730	DNA-binding transcriptional repressor MngR	723	Up	1.08139	2.11607	5.58837e-05	no annotation	Biological Process=GO:0009408 - response to heat,Kri14,GO:0045892 - negative regulation of transcription, DNA-templated,Gaudet11,Aravind03,Quail94a,Sampaio04,GO:0006355 - regulation of transcription, DNA-templated,GOA01a
hns	NC_000913.3	1292509	1292922	b1237	DNA-binding transcriptional dual regulator H-NS	414	Up	1.08064	2.11498	3.54014e-06	no annotation	Biological Process=GO:0045892 - negative regulation of transcription, DNA-templated,Moreira11,Nandal10,GO:1900232 - negative regulation of single-species biofilm formation on inanimate substrate,Parker17,GO:0006355 - regulation of transcription, DNA-templated,GOA01a,GO:0006417 - regulation of translation,UniProtGOA12b,UniProtGOA11a,GO:0016458 - gene silencing,Gaudet11
ybfE	NC_000913.3	711605	711898	b0685	LexA-regulated protein	294	Up	1.07433	2.10575	0.0150096	no annotation	Biological Process=GO:0006974 - cellular response to DNA damage stimulus,Fernandez00,Muenter19,GO:0006355 - regulation of transcription, DNA-templated,GOA01a
dgcP	NC_000913.3	1877715	1878740	b1794	diguanylate cyclase DgcP	1026	Up	1.06635	2.09413	0.000122474	no annotation	no annotation
dgcJ	NC_000913.3	1872041	1873531	b1786	putative diguanylate cyclase DgcJ	1491	Up	1.0616	2.08725	2.49224e-08	no annotation	Biological Process=GO:1902201 - negative regulation of bacterial-type flagellum-dependent cell motility,Gaudet11,SanchezTorres11,GO:0043709 - cell adhesion involved in single-species biofilm formation,Gaudet11
mglB	NC_000913.3	2239350	2240348	b2150	D-galactose/methyl-galactoside ABC transporter periplasmic binding protein	999	Up	1.05671	2.08018	0.004979	no annotation	Biological Process=GO:0006935 - chemotaxis,UniProtGOA12b,UniProtGOA11a,Harayama83,Ordal74,GO:0015757 - galactose transmembrane transport,Ordal74,GO:0015765 - methylgalactoside transport,Rotman82,GO:0008643 - carbohydrate transport,UniProtGOA12b,UniProtGOA11a
msrQ	NC_000913.3	2040483	2041118	b1972	periplasmic protein-L-methionine sulfoxide reductase heme binding subunit	636	Up	1.05617	2.0794	0.0377009	no annotation	Biological Process=GO:0030091 - protein repair,UniProt15,Gennaris15,GO:0055114 - oxidation-reduction process,UniProt15,UniProtGOA12b,UniProtGOA11a,Gennaris15,GO:0022900 - electron transport chain,GOA16
rimL	NC_000913.3	1498938	1499477	b1427	ribosomal-protein-L12-serine acetyltransferase	540	Up	1.05446	2.07695	3.9952e-06	no annotation	Biological Process=GO:0006464 - cellular protein modification process,Miao07,GO:0006474 - N-terminal protein amino acid acetylation,Miao07,GO:0017198 - N-terminal peptidyl-serine acetylation,Gaudet11,Isono81
alsR	NC_000913.3	4312101	4312991	b4089	DNA-binding transcriptional repressor AlsR	891	Up	1.04299	2.06049	0.000597713	no annotation	Biological Process=GO:0045892 - negative regulation of transcription, DNA-templated,Kim97,GO:0006355 - regulation of transcription, DNA-templated,GOA01a,Gaudet11,GO:1901135 - carbohydrate derivative metabolic process,GOA01a
lsrR	NC_000913.3	1600288	1601241	b1512	DNA-binding transcriptional repressor LsrR	954	Up	1.04024	2.05657	0.00438594	no annotation	Biological Process=GO:0006351 - transcription, DNA-templated,Wang05i,GO:0009408 - response to heat,Kri14,GO:2000142 - regulation of DNA-templated transcription, initiation,Wang05i
potB	NC_000913.3	1183617	1184444	b1125	spermidine preferential ABC transporter membrane subunit PotB	828	Up	1.0397	2.0558	0.0445261	no annotation	Biological Process=GO:0015847 - putrescine transport,Furuchi91,GO:1903711 - spermidine transmembrane transport,Kashiwagi93,Furuchi91,GO:0055085 - transmembrane transport,GOA01a
bamE	NC_000913.3	2753605	2753946	b2617	outer membrane protein assembly factor BamE	342	Up	1.02962	2.04149	2.4096e-06	no annotation	Biological Process=GO:0043165 - Gram-negative-bacterium-type cell outer membrane assembly,UniProt15,Gaudet11,Sklar07,Hagan10,GO:0046677 - response to antibiotic,Sklar07,GO:0051205 - protein insertion into membrane,UniProt15,Gaudet11,Sklar07,Hagan10
fklB	NC_000913.3	4428935	4429555	b4207	FKBP-type peptidyl-prolyl cis-trans isomerase FklB	621	Up	1.02263	2.03161	3.22138e-05	no annotation	Biological Process=GO:0000413 - protein peptidyl-prolyl isomerization,GOA16,GO:0006457 - protein folding,GOA01a
yciT	NC_000913.3	1343597	1344346	b1284	putative DNA-binding transcriptional regulator YciT	750	Up	1.02201	2.03074	0.00103825	no annotation	Biological Process=GO:0006355 - regulation of transcription, DNA-templated,GOA01a,ElgrablyWeiss06,GO:0006974 - cellular response to DNA damage stimulus,Khil02,GO:0006351 - transcription, DNA-templated,PerezRueda00,PerezRueda04
rluE	NC_000913.3	1194298	1194951	b1135	23S rRNA pseudouridine(2457) synthase	654	Up	1.01473	2.02052	0.0306411	no annotation	Biological Process=GO:0000455 - enzyme-directed rRNA pseudouridine synthesis,Del01,GO:0001522 - pseudouridine synthesis,GOA01a,GO:0006364 - rRNA processing,UniProtGOA12b,UniProtGOA11a,GO:0009451 - RNA modification,GOA01a
rstA	NC_000913.3	1682159	1682878	b1608	DNA-binding transcriptional regulator RstA	720	Up	1.00474	2.00659	5.72035e-05	Two-component system	Biological Process=GO:0000160 - phosphorelay signal transduction system,UniProtGOA12b,GOA01a,UniProtGOA11a,GO:0006355 - regulation of transcription, DNA-templated,GOA01a,GO:0045893 - positive regulation of transcription, DNA-templated,GOA16
ysaA	NC_000913.3	3741109	3741582	b3573	putative electron transport protein YsaA	474	Up	1.00148	2.00206	0.0452383	no annotation	Biological Process=GO:0022900 - electron transport chain,GOA16,GO:0055114 - oxidation-reduction process,UniProtGOA12b,UniProtGOA11a
paaX	NC_000913.3	1463539	1464489	b1399	DNA-binding transcriptional repressor PaaX	951	Down	-1.00851	-2.01183	0.00389978	no annotation	Biological Process=GO:0006351 - transcription, DNA-templated,Gaudet11,GOA01a,Ferrandez00,GO:0010124 - phenylacetate catabolic process,UniProtGOA12,Ferrandez98,GO:2000143 - negative regulation of DNA-templated transcription, initiation,Ferrandez00
trmL	NC_000913.3	3781215	3781688	b3606	tRNA (cytidine/uridine-2'-O)-ribose methyltransferase	474	Down	-1.00867	-2.01205	0.0409956	no annotation	Biological Process=GO:0002131 - wobble position cytosine ribose methylation,Gaudet11,BenitezPaez10,GO:0002132 - wobble position uridine ribose methylation,Gaudet11,BenitezPaez10,GO:0001510 - RNA methylation,GOA01a,GO:0006396 - RNA processing,GOA01a,GO:0008033 - tRNA processing,UniProtGOA12b,UniProtGOA11a,GO:0030488 - tRNA methylation,UniProt15,GO:0032259 - methylation,UniProtGOA12b,UniProtGOA11a
bcsZ	NC_000913.3	3689155	3690261	b3531	endo-1%2C4-D-glucanase	1107	Down	-1.01366	-2.01903	0.0495662	no annotation	Biological Process=GO:0000272 - polysaccharide catabolic process,UniProtGOA12b,UniProtGOA11a,GO:0005975 - carbohydrate metabolic process,UniProtGOA12b,GOA01a,UniProtGOA11a,GO:0008152 - metabolic process,UniProtGOA12b,UniProtGOA11a,GO:0030245 - cellulose catabolic process,UniProtGOA12b,UniProtGOA11a
narY	NC_000913.3	1537309	1538853	b1467	nitrate reductase Z subunit beta	1545	Down	-1.0174	-2.02426	0.0163282	Two-component system	Biological Process=GO:0006974 - cellular response to DNA damage stimulus,Khil02,GO:0009061 - anaerobic respiration,Gaudet11,Iobbi87,GO:0019645 - anaerobic electron transport chain,Iobbi87,GO:0042126 - nitrate metabolic process,GOA01a,GO:0042128 - nitrate assimilation,UniProtGOA12b,UniProtGOA11a,GO:0055114 - oxidation-reduction process,UniProtGOA12b,GOA01a,UniProtGOA11a
yohC	NC_000913.3	2225044	2225631	b2135	putative inner membrane protein	588	Down	-1.03749	-2.05265	0.000255693	no annotation	Biological Process=GO:0006974 - cellular response to DNA damage stimulus,Khil02
ygaQ	NC_000913.3	2786397	2788649	b4462	putative uncharacterized protein YgaQ	2253	Down	-1.03941	-2.05538	0.0310276	no annotation	no annotation
yedP	NC_000913.3	2025511	2026326	b1955	putative mannosyl-3-phosphoglycerate phosphatase	816	Down	-1.07065	-2.10038	2.17791e-07	no annotation	Biological Process=GO:0016311 - dephosphorylation,GOA16,GO:0051479 - mannosylglycerate biosynthetic process,GOA01a
uxaC	NC_000913.3	3243329	3244741	b3092	D-glucoronate/D-galacturonate isomerase	1413	Down	-1.07135	-2.1014	0.00694278	no annotation	Biological Process=GO:0019698 - D-galacturonate catabolic process,Gaudet11,Ritzenthaler81,GO:0042840 - D-glucuronate catabolic process,Gaudet11,Novel73,GO:0006064 - glucuronate catabolic process,GOA01a
rybA	NC_000913.3	852725	853064	b4416	small RNA RybA	340	Down	-1.08063	-2.11496	0.000113849	no annotation	Biological Process=GO:0042542 - response to hydrogen peroxide,Gerstle12
appB	NC_000913.3	1039296	1040432	b0979	cytochrome bd-II ubiquinol oxidase subunit II	1137	Down	-1.08625	-2.12321	0.00240534	Two-component system/Oxidative phosphorylation	Biological Process=GO:0019646 - aerobic electron transport chain,Gaudet11,Bekker09,Borisov11,GO:0006119 - oxidative phosphorylation,UniProtGOA12,GO:0055114 - oxidation-reduction process,UniProtGOA12b,GOA01a,UniProtGOA11a
frdA	NC_000913.3	4380510	4382318	b4154	fumarate reductase flavoprotein subunit	1809	Down	-1.12424	-2.17987	6.74393e-07	Butanoate metabolism/Two-component system/Oxidative phosphorylation/Microbial metabolism in diverse environments	Biological Process=GO:0001539 - cilium or flagellum-dependent cell motility,CohenBenLulu08,GO:0006113 - fermentation,Gaudet11,Hirsch63,GO:0006974 - cellular response to DNA damage stimulus,Khil02,GO:0009061 - anaerobic respiration,GOA01a,Gaudet11,Condon88,Hirsch63,GO:0044780 - bacterial-type flagellum assembly,CohenBenLulu08,GO:0022900 - electron transport chain,GOA01a,GO:0055114 - oxidation-redu…
yeeY	NC_000913.3	2087329	2088258	b2015	putative DNA-binding transcriptional regulator YeeY	930	Down	-1.13306	-2.19324	0.000102482	no annotation	Biological Process=GO:0006351 - transcription, DNA-templated,PerezRueda00,PerezRueda04,GO:0006355 - regulation of transcription, DNA-templated,GOA01a,Gaudet11
sufB	NC_000913.3	1762522	1764009	b1683	Fe-S cluster scaffold complex subunit SufB	1488	Down	-1.14998	-2.21911	0.000142081	no annotation	Biological Process=GO:0016226 - iron-sulfur cluster assembly,GOA01a,Hirabayashi15,Takahashi02
sufD	NC_000913.3	1760520	1761791	b1681	Fe-S cluster scaffold complex subunit SufD	1272	Down	-1.15281	-2.22347	7.03837e-06	no annotation	Biological Process=GO:0006979 - response to oxidative stress,Kri14,GO:0016226 - iron-sulfur cluster assembly,GOA01a,Hirabayashi15,Saini10
rtcR	NC_000913.3	3558268	3559866	b3422	DNA-binding transcriptional activator RtcR	1599	Down	-1.16	-2.23457	0.0217287	no annotation	Biological Process=GO:0045893 - positive regulation of transcription, DNA-templated,Genschik98,GO:0000160 - phosphorelay signal transduction system,UniProtGOA12b,UniProtGOA11a,GO:0006355 - regulation of transcription, DNA-templated,GOA01a
ansP	NC_000913.3	1524481	1525980	b1453	L-asparagine transporter	1500	Down	-1.16644	-2.24458	0.0257742	no annotation	Biological Process=GO:0006865 - amino acid transport,UniProtGOA12b,GOA01a,UniProtGOA11a,GO:0055085 - transmembrane transport,GOA01a
ycfJ	NC_000913.3	1167599	1168138	b1110	PF05433 family protein YcfJ	540	Down	-1.16737	-2.24602	0.00043861	no annotation	Biological Process=GO:1900190 - regulation of single-species biofilm formation,Beloin04
ybfA	NC_000913.3	729134	729340	b0699	DUF2517 domain-containing protein YbfA	207	Down	-1.18044	-2.26647	9.90223e-05	no annotation	Biological Process=GO:0009314 - response to radiation,Sargentini16
gspD	NC_000913.3	3456377	3458329	b3325	Type II secretion system protein GspD	1953	Down	-1.19877	-2.29545	0.0158127	no annotation	Biological Process=GO:0009306 - protein secretion,Gaudet11,GOA01a,GO:0015031 - protein transport,UniProtGOA12b,UniProtGOA11a,GO:0015628 - protein secretion by the type II secretion system,GOA01a
nanK	NC_000913.3	3369475	3370350	b3222	N-acetylmannosamine kinase	876	Down	-1.2068	-2.30824	0.00618964	no annotation	Biological Process=GO:0006974 - cellular response to DNA damage stimulus,Khil02,GO:0019262 - N-acetylneuraminate catabolic process,UniProtGOA12,GOA01a,Gaudet11,Hopkins13,Miller04,GO:0005975 - carbohydrate metabolic process,UniProt15,UniProtGOA12b,UniProtGOA11a,GO:0006051 - N-acetylmannosamine metabolic process,UniProt15,GO:0016310 - phosphorylation,UniProtGOA12b,UniProtGOA11a,GO:0046835 - carbohy…
cspI	NC_000913.3	1638455	1638667	b1552	Qin prophage%3B cold shock protein CspI	213	Down	-1.23561	-2.3548	7.91137e-05	no annotation	Biological Process=GO:0009409 - response to cold,Wang99,GO:0010468 - regulation of gene expression,Gaudet11,GO:0031564 - transcription antitermination,GOA16,GO:0060567 - negative regulation of DNA-templated transcription, termination,Gaudet11
hyaF	NC_000913.3	1036749	1037606	b0977	protein HyaF	858	Down	-1.2778	-2.42468	0.0223586	no annotation	no annotation
fepD	NC_000913.3	621185	622189	b0590	ferric enterobactin ABC transporter membrane subunit FebD	1005	Down	-1.29992	-2.46216	0.00584306	no annotation	Biological Process=GO:0015685 - ferric-enterobactin import into cell,Chenault91,GO:0006811 - ion transport,UniProtGOA12b,UniProtGOA11a,GO:0033214 - siderophore-dependent iron import into cell,Gaudet11,GO:0055072 - iron ion homeostasis,UniProtGOA12b,UniProtGOA11a,GO:0055085 - transmembrane transport,GOA16
amiA	NC_000913.3	2552352	2553221	b2435	N-acetylmuramoyl-L-alanine amidase A	870	Down	-1.30077	-2.4636	1.37258e-10	no annotation	Biological Process=GO:0051301 - cell division,Heidrich01,Priyadarshini07,GO:0071236 - cellular response to antibiotic,Chung09,GO:0009253 - peptidoglycan catabolic process,GOA01a,GO:0071555 - cell wall organization,UniProtGOA12b,UniProtGOA11a
chpB	NC_000913.3	4448692	4449042	b4225	endoribonuclease toxin ChpB	351	Down	-1.30107	-2.46412	0.0304515	no annotation	Biological Process=GO:0030308 - negative regulation of cell growth,Masuda93a,GO:0043488 - regulation of mRNA stability,Christensen03,GO:0006402 - mRNA catabolic process,Gaudet11,GO:0016075 - rRNA catabolic process,Gaudet11,GO:0090305 - nucleic acid phosphodiester bond hydrolysis,GOA16,GO:0090502 - RNA phosphodiester bond hydrolysis, endonucleolytic,GOA16
hyaB	NC_000913.3	1033254	1035047	b0973	hydrogenase 1 large subunit	1794	Down	-1.30876	-2.47729	2.05258e-05	Microbial metabolism in diverse environments	Biological Process=GO:0006113 - fermentation,Brondsted94,GO:0009061 - anaerobic respiration,Brondsted94,GO:0019645 - anaerobic electron transport chain,Laurinavichene01,GO:0022900 - electron transport chain,GOA16,GO:0055114 - oxidation-reduction process,UniProtGOA12b,GOA01a,UniProtGOA11a,GO:1902421 - hydrogen metabolic process,Laurinavichene01,Sawers86
znuC	NC_000913.3	1942662	1943417	b1858	Zn(2(+)) ABC transporter ATP binding subunit	756	Down	-1.31779	-2.49283	1.34458e-08	no annotation	Biological Process=GO:0006811 - ion transport,UniProtGOA12b,UniProtGOA11a,GO:0006829 - zinc ion transport,UniProt15,UniProtGOA12b,GOA01a,UniProtGOA11a,GO:0010043 - response to zinc ion,Gaudet11,GO:0055085 - transmembrane transport,GOA16,GO:0071577 - zinc ion transmembrane transport,GOA16
metR	NC_000913.3	4011863	4012816	b3828	DNA-binding transcriptional dual regulator MetR	954	Down	-1.33783	-2.5277	0.00123384	no annotation	Biological Process=GO:0006355 - regulation of transcription, DNA-templated,GOA01a,Gaudet11,MembrilloHernan98,GO:0008652 - cellular amino acid biosynthetic process,UniProtGOA12b,UniProtGOA11a,GO:0009086 - methionine biosynthetic process,UniProtGOA12b,UniProtGOA11a
hypB	NC_000913.3	2851001	2851873	b2727	hydrogenase isoenzymes nickel incorporation protein HypB	873	Down	-1.35569	-2.55919	0.00327974	no annotation	Biological Process=GO:0110147 - protein maturation by nickel ion transfer,Maier96,GO:0051604 - protein maturation,GOA01a,Gaudet11
fau	NC_000913.3	3056241	3056789	b2912	putative 5-formyltetrahydrofolate cyclo-ligase	549	Down	-1.36746	-2.58015	0.000151708	no annotation	Biological Process=GO:0022611 - dormancy process,Hansen08,GO:0009396 - folic acid-containing compound biosynthetic process,Gaudet11,GO:0035999 - tetrahydrofolate interconversion,Gaudet11
yddG	NC_000913.3	1546288	1547169	b1473	aromatic amino acid exporter	882	Down	-1.39935	-2.63783	0.0161396	no annotation	Biological Process=GO:0032973 - amino acid export across plasma membrane,Tsuchiya16,GO:0006865 - amino acid transport,UniProtGOA12b,UniProtGOA11a
gabP	NC_000913.3	2794253	2795653	b2663	4-aminobutyrate:H(+) symporter	1401	Down	-1.46546	-2.76151	0.00208013	no annotation	Biological Process=GO:0006974 - cellular response to DNA damage stimulus,Khil02,GO:0006995 - cellular response to nitrogen starvation,Metzer90,GO:0015812 - gamma-aminobutyric acid transport,GOA01a,Niegemann93,GO:0090549 - response to carbon starvation,Schneider02,GO:0006865 - amino acid transport,UniProtGOA12b,GOA01a,UniProtGOA11a,GO:0009450 - gamma-aminobutyric acid catabolic process,UniProtGOA1…
cusA	NC_000913.3	598714	601857	b0575	copper/silver export system RND permease	3144	Down	-1.50974	-2.84758	0.0362983	Two-component system	Biological Process=GO:0006878 - cellular copper ion homeostasis,Grass01,GO:0010272 - response to silver ion,Franke01,Gupta01a,Lok08,GO:0010273 - detoxification of copper ion,Franke03,Grass01,GO:0015673 - silver ion transport,Gupta01a,GO:0015679 - plasma membrane copper ion transport,Franke03,Grass01,GO:0046688 - response to copper ion,Franke03,Franke01,Yamamoto05a,GO:0060003 - copper ion export,F…
yfaE	NC_000913.3	2348514	2348768	b2236	ferredoxin-like diferric-tyrosyl radical cofactor maintenance protein YfaE	255	Down	-1.51258	-2.8532	3.28527e-05	no annotation	Biological Process=GO:0006124 - ferredoxin metabolic process,Hristova08,Wu07a,GO:0006464 - cellular protein modification process,Wu07a,GO:0030091 - protein repair,Wu07a,GO:0022900 - electron transport chain,GOA16a,GO:0055114 - oxidation-reduction process,UniProtGOA12b,UniProtGOA11a
thiH	NC_000913.3	4190735	4191868	b3990	2-iminoacetate synthase	1134	Down	-1.52061	-2.86913	0.0419981	no annotation	Biological Process=GO:0006974 - cellular response to DNA damage stimulus,Khil02,GO:0009228 - thiamine biosynthetic process,UniProtGOA12b,GOA01a,UniProtGOA11a,Vander93,GO:0009229 - thiamine diphosphate biosynthetic process,UniProtGOA12
yehM	NC_000913.3	2205695	2207974	b2120	putative YehN	2280	Down	-1.52344	-2.87475	0.0266013	no annotation	no annotation
asnT	NC_000913.3	2044549	2044624	b1977	tRNA-Asn	76	Down	-1.56412	-2.95698	0.048073	no annotation	no annotation
frdD	NC_000913.3	4379007	4379366	b4151	fumarate reductase membrane protein FrdD	360	Down	-1.58481	-2.99969	0.0345303	Butanoate metabolism/Two-component system/Oxidative phosphorylation/Microbial metabolism in diverse environments	Biological Process=GO:0006113 - fermentation,Hirsch63,GO:0009061 - anaerobic respiration,Condon88,Hirsch63,GO:0044780 - bacterial-type flagellum assembly,CohenBenLulu08,GO:0006106 - fumarate metabolic process,GOA01a
srlD	NC_000913.3	2827737	2828516	b2705	sorbitol-6-phosphate 2-dehydrogenase	780	Down	-1.62836	-3.09161	0.0277842	no annotation	Biological Process=GO:0006062 - sorbitol catabolic process,UniProtGOA12,Lengeler75,GO:0051289 - protein homotetramerization,Novotny84,GO:0055114 - oxidation-reduction process,UniProtGOA12b,Gaudet11,UniProtGOA11a
trmO	NC_000913.3	218887	219594	b0195	tRNA m(6)t(6)A37 methyltransferase	708	Down	-1.64346	-3.12414	0.0161662	no annotation	Biological Process=GO:0030488 - tRNA methylation,Kimura14,GO:0008033 - tRNA processing,UniProtGOA12b,UniProtGOA11a,GO:0032259 - methylation,UniProtGOA12b,UniProtGOA11a
torZ	NC_000913.3	1954578	1957007	b1872	trimethylamine N-oxide reductase 2	2430	Down	-1.68079	-3.20602	0.0144915	no annotation	Biological Process=GO:0009061 - anaerobic respiration,Gaudet11,Gon00,GO:0019645 - anaerobic electron transport chain,Gon00,GO:0055114 - oxidation-reduction process,UniProtGOA12b,GOA01a,UniProtGOA11a
hycE	NC_000913.3	2844762	2846471	b2721	formate hydrogenlyase subunit HycE	1710	Down	-1.91478	-3.77056	0.0460834	no annotation	Biological Process=GO:0055114 - oxidation-reduction process,UniProtGOA12b,GOA01a,UniProtGOA11a
ykgR	NC_000913.3	313141	313242	b4671	putative membrane protein YkgR	102	Down	-1.95687	-3.88218	0.00107623	no annotation	no annotation
hyaC	NC_000913.3	1035066	1035773	b0974	hydrogenase 1 cytochrome b subunit	708	Down	-1.99567	-3.98801	0.000511055	Two-component system	Biological Process=GO:0006113 - fermentation,Brondsted94,GO:0009061 - anaerobic respiration,Brondsted94,GO:0019645 - anaerobic electron transport chain,Laurinavichene01,GO:0022904 - respiratory electron transport chain,GOA01a,GO:0055114 - oxidation-reduction process,UniProtGOA12b,Gaudet11,UniProtGOA11a,GO:1902421 - hydrogen metabolic process,Laurinavichene01,Sawers86
ypjC	NC_000913.3	2784529	2785011	b2650	DUF5507 domain-containing protein YpjC	483	Down	-2.00728	-4.02025	0.0475346	no annotation	no annotation
yjiL	NC_000913.3	4563922	4564689	b4334	putative ATPase%2C activator of (R)-hydroxyglutaryl-CoA dehdratase	768	Down	-2.00918	-4.02554	0.00751358	no annotation	no annotation
pheU	NC_000913.3	4362551	4362626	b4134	tRNA-Phe	76	Down	-2.07343	-4.20885	0.00574775	no annotation	no annotation
cadB	NC_000913.3	4358697	4360031	b4132	lysine:cadaverine antiporter	1335	Down	-2.10847	-4.31233	9.64739e-07	no annotation	Biological Process=GO:0015839 - cadaverine transport,Soksawatmaekhin04,Soksawatmaekhin06,GO:1903401 - L-lysine transmembrane transport,Soksawatmaekhin04,GO:1990451 - cellular stress response to acidic pH,Soksawatmaekhin04,GO:0006865 - amino acid transport,UniProtGOA12b,GOA01a,UniProtGOA11a,GO:0055085 - transmembrane transport,GOA01a,GO:1902600 - proton transmembrane transport,GOA16
yehQ	NC_000913.3	2209100	2210944	b2122	SWIM zinc finger domains-containing protein YehQ	1845	Down	-2.33796	-5.05588	0.016871	no annotation	Molecular Function=GO:0008270 - zinc ion binding,GOA01a,GO:0046872 - metal ion binding,UniProtGOA12b,UniProtGOA11a
fliA	NC_000913.3	2001070	2001789	b1922	RNA polymerase%2C sigma 28 (sigma F) factor	720	Down	-2.44527	-5.44627	0.0220263	Two-component system	Biological Process=GO:0001123 - transcription initiation from bacterial-type RNA polymerase promoter,UniProt15,GO:0006352 - DNA-templated transcription, initiation,GOA01a,GO:0006355 - regulation of transcription, DNA-templated,UniProtGOA12b,GOA01a,Gaudet11,UniProtGOA11a,GO:0010468 - regulation of gene expression,UniProt15,GO:2000142 - regulation of DNA-templated transcription, initiation,GOA16
ycjM	NC_000913.3	1370216	1371895	b1309	glucosylglycerate phosphorylase	1680	Down	-2.45646	-5.48868	0.0248996	no annotation	Biological Process=GO:0005975 - carbohydrate metabolic process,UniProtGOA12b,GOA01a,UniProtGOA11a
uidB	NC_000913.3	1692890	1694263	b1616	glucuronide:H(+) symporter	1374	Down	-2.47235	-5.54948	0.0397151	no annotation	Biological Process=GO:0006814 - sodium ion transport,GOA01a,GO:0008643 - carbohydrate transport,GOA01a,GO:0055085 - transmembrane transport,GOA16,GO:0071702 - organic substance transport,Gaudet11
ygeW	NC_000913.3	3006262	3007452	b2870	putative carbamoyltransferase YgeW	1191	Down	-2.65688	-6.30668	0.028143	no annotation	Biological Process=GO:0006520 - cellular amino acid metabolic process,GOA01a,GO:0019240 - citrulline biosynthetic process,Gaudet11,GO:0042450 - arginine biosynthetic process via ornithine,Gaudet11
rsxG	NC_000913.3	1710204	1710824	b1631	SoxR [2Fe-2S] reducing system protein RsxG	621	Down	-2.71082	-6.54692	0.000357145	no annotation	Biological Process=GO:0022900 - electron transport chain,UniProt15,GOA01a,GO:0055114 - oxidation-reduction process,UniProt15,UniProtGOA12b,UniProtGOA11a
cydX	NC_000913.3	774196	774309	b4515	cytochrome bd-I ubiquinol oxidase subunit CydX	114	Down	-2.93556	-7.65054	0.0118921	no annotation	Biological Process=GO:0006119 - oxidative phosphorylation,UniProtGOA12,GO:0055114 - oxidation-reduction process,UniProtGOA12b,UniProtGOA11a
yrhD	NC_000913.3	3584404	3584559	b4612	uncharacterized protein YrhD	156	Down	-2.98947	-7.9418	0.00084513	no annotation	no annotation
fcl	NC_000913.3	2126225	2127190	b2052	GDP-L-fucose synthase	966	Down	-3.26421	-9.6078	0.0125585	no annotation	Biological Process=GO:0008152 - metabolic process,UniProtGOA12b,UniProtGOA11a,GO:0009226 - nucleotide-sugar biosynthetic process,GOA01a,GO:0009242 - colanic acid biosynthetic process,UniProtGOA12,GO:0042351 - 'de novo' GDP-L-fucose biosynthetic process,UniProt15,UniProtGOA12,GO:0055114 - oxidation-reduction process,UniProtGOA12b,UniProtGOA11a
frlA	NC_000913.3	3499910	3501247	b3370	fructoselysine/psicoselysine transporter	1338	Down	-4.60877	-24.3994	0.020738	no annotation	Biological Process=GO:1901281 - fructoselysine catabolic process,Wiame04,GO:0006865 - amino acid transport,UniProtGOA12b,UniProtGOA11a,GO:0055085 - transmembrane transport,GOA01a,GO:1902475 - L-alpha-amino acid transmembrane transport,GOA16
