# Supplementary material for: Transcriptome profiling in response to Kanamycin B reveals its wider non-antibiotic cellular function in Escherichia coli
Source: Front Microbiol. 2022 Nov 29;13:937827. doi: 10.3389/fmicb.2022.937827 (PMC9746237; doi:10.3389/fmicb.2022.937827)
Supplement: Supplementary file 7 [file Table_5.XLS]

## Sheet: overlapping upregulated genes
Supplementary Table S3. Upregulated or downregulated overlapping genes in three comparisons (0.5/0μM, 1/0μM and 1/0.5μM).
GeneName	GeneId	0.5μM/0μM fold change	1μM/0μM fold change	1μM/0.5μM fold change	location	product	KEGG Pathway	GO-Biological Process
bamE	b2617	-	2.76096	2.04149	outer membrane	outer membrane protein assembly factor BamE	no annotation	GO:0043165 - Gram-negative-bacterium-type cell outer membrane assembly,UniProt15,Gaudet11,Sklar07,Hagan10,GO:0046677 - response to antibiotic,Sklar07,GO:0051205 - protein insertion into membrane,UniProt15,Gaudet11,Sklar07,Hagan10
cnu	b1625	-	2.18275	2.12587	cytosol	H-NS- and StpA-binding protein	no annotation	GO:0060566 - positive regulation of DNA-templated transcription, termination,Saxena11,GO:1900232 - negative regulation of single-species biofilm formation on inanimate substrate,Hong10
dgcJ	b1786	2.37893	4.99292	2.08725	inner membrane	putative diguanylate cyclase DgcJ	no annotation	GO:1902201 - negative regulation of bacterial-type flagellum-dependent cell motility,Gaudet11,SanchezTorres11,GO:0043709 - cell adhesion involved in single-species biofilm formation,Gaudet11
fdnG	b1474	19.7712	19.9759	-	periplasmic space	formate dehydrogenase N subunit α	Two-component system	GO:0009061 - anaerobic respiration,Gaudet11,Berg90,GO:0015944 - formate oxidation,Enoch75,GO:0022900 - electron transport chain,GOA16,GO:0045333 - cellular respiration,GOA01a,GO:0055114 - oxidation-reduction process,UniProtGOA12b,GOA01a,UniProtGOA11a
fdnH	b1475	11.2833	11.6651	-	inner membrane	formate dehydrogenase N subunit β	Two-component system	GO:0009061 - anaerobic respiration,Berg90,GO:0015944 - formate oxidation,GOA01a,Enoch75,GO:0022900 - electron transport chain,GOA16,GO:0045333 - cellular respiration,GOA01a,GO:0055114 - oxidation-reduction process,UniProtGOA12b,UniProtGOA11a
fdnI	b1476	5.82514	5.3813	-	inner membrane	formate dehydrogenase N subunit γ	Two-component system	GO:0009061 - anaerobic respiration,Gaudet11,Berg90,GO:0015944 - formate oxidation,Gaudet11,Enoch75,GO:0022904 - respiratory electron transport chain,GOA01a,GO:0045333 - cellular respiration,GOA01a,GO:0055114 - oxidation-reduction process,UniProtGOA12b,UniProtGOA11a
fimB	b4312	-	2.99946	2.32351	cytosol	regulator for fimA	no annotation	GO:0006310 - DNA recombination,UniProtGOA12b,GOA01a,UniProtGOA11a,McClain93,GO:0006974 - cellular response to DNA damage stimulus,Khil02,GO:0015074 - DNA integration,UniProtGOA12b,GOA01a,UniProtGOA11a,Klemm86
fklB	b4207	-	2.58856	2.03161	cytosol, periplasmic space	FKBP-type peptidyl-prolylcis-transisomerase FklB	no annotation	GO:0000413 - protein peptidyl-prolyl isomerization,GOA16,GO:0006457 - protein folding,GOA01a
fucP	b2801	-	11.2277	5.02759	inner membrane	L-fucose:H+ symporter	no annotation	GO:0015751 - arabinose transmembrane transport,Bradley87,GO:0015755 - fructose transmembrane transport,Kornberg06,GO:0015756 - fucose transmembrane transport,GOA01a,Bradley87,GO:0015757 - galactose transmembrane transport,Bradley87,GO:0005975 - carbohydrate metabolic process,UniProtGOA12b,UniProtGOA11a,GO:0006004 - fucose metabolic process,UniProtGOA12b,UniProtGOA11a,GO:0008643 - carbohydrate tra…
glcD	b2979	2.54061	3.09466	-	cytosol	glycolate dehydrogenase, putative FAD-linked subunit	Microbial metabolism in diverse environments	GO:0006974 - cellular response to DNA damage stimulus,Khil02,GO:0046296 - glycolate catabolic process,Pellicer96,GO:0055114 - oxidation-reduction process,UniProtGOA12b,GOA01a,UniProtGOA11a
hcp	b0873	4.35478	4.02812	-	cytosol	proteinS-nitrosylase	Nitrogen metabolism	GO:0006807 - nitrogen compound metabolic process,Gaudet11,Wolfe02,GO:0018119 - peptidyl-cysteine S-nitrosylation,Seth18,GO:0035606 - peptidyl-cysteine S-trans-nitrosylation,Seth18,GO:0042542 - response to hydrogen peroxide,Gaudet11,Almeida06,GO:0046210 - nitric oxide catabolic process,Wang16b,GO:0055114 - oxidation-reduction process,UniProtGOA12b,GOA01a,Gaudet11,UniProtGOA11a,Almeida06,GO:0098869…
higB	b3083	3.0545	3.15171	-	cytosol	HigB translation-dependent mRNA interferase and toxin of the HigB-HigA toxin-antitoxin system	no annotation	GO:0017148 - negative regulation of translation,ChristensenDals10,GO:0043488 - regulation of mRNA stability,ChristensenDals10,GO:0090305 - nucleic acid phosphodiester bond hydrolysis,GOA16,GO:0090502 - RNA phosphodiester bond hydrolysis, endonucleolytic,GOA16
hns	b1237	-	2.29776	2.11498	bacterial nucleoid, cytosol	DNA-binding transcriptional dual regulator H-NS	no annotation	GO:0045892 - negative regulation of transcription, DNA-templated,Moreira11,Nandal10,GO:1900232 - negative regulation of single-species biofilm formation on inanimate substrate,Parker17,GO:0006355 - regulation of transcription, DNA-templated,GOA01a,GO:0006417 - regulation of translation,UniProtGOA12b,UniProtGOA11a,GO:0016458 - gene silencing,Gaudet11
iraM	b1160	-	2.448	2.7382	cytosol	anti-adaptor protein IraM, inhibitor of σSproteolysis	no annotation	GO:0010350 - cellular response to magnesium starvation,Bougdour08,GO:0042177 - negative regulation of protein catabolic process,Bougdour08,GO:0071468 - cellular response to acidic pH,Eguchi11,GO:0009267 - cellular response to starvation,UniProt15,GO:0045893 - positive regulation of transcription, DNA-templated,GOA16
lpxT	b2174	-	2.53233	2.3823	inner membrane	Kdo2-lipid A phosphotransferase	no annotation	GO:0043165 - Gram-negative-bacterium-type cell outer membrane assembly,GOA01a,Touze08,GO:0009103 - lipopolysaccharide biosynthetic process,UniProtGOA12b,UniProtGOA12,UniProtGOA11a,GO:0009245 - lipid A biosynthetic process,UniProt15
moeB	b0826	2.93855	2.39884	-	cytosol	molybdopterin-synthase adenylyltransferase	no annotation	GO:0006777 - Mo-molybdopterin cofactor biosynthetic process,UniProtGOA12b,GOA01a,UniProtGOA11a,Sambasivarao02,Johnson87
napF	b2208	3.90011	4.60531	-	periplasmic space, cytosol	ferredoxin-type protein	no annotation	GO:0006979 - response to oxidative stress,Kri14
narG	b1224	10.5407	9.58422	-	inner membrane	nitrate reductase A subunit α	Two-component system/Nitrogen metabolism/Microbial metabolism in diverse environments	GO:0009061 - anaerobic respiration,Gaudet11,Sodergren88,GO:0042126 - nitrate metabolic process,GOA01a,Stewart82,GO:0022900 - electron transport chain,GOA16,GO:0042128 - nitrate assimilation,UniProtGOA12b,UniProtGOA11a,GO:0055114 - oxidation-reduction process,UniProtGOA12b,GOA01a,UniProtGOA11a
narH	b1225	7.14989	7.4804	-	inner membrane	nitrate reductase A subunit β	Two-component system/Nitrogen metabolism/Microbial metabolism in diverse environments	GO:0009061 - anaerobic respiration,Gaudet11,Sodergren88,GO:0042126 - nitrate metabolic process,GOA01a,Stewart82a,GO:0022900 - electron transport chain,GOA16,GO:0042128 - nitrate assimilation,UniProtGOA12b,UniProtGOA11a,GO:0055114 - oxidation-reduction process,UniProtGOA12b,GOA01a,UniProtGOA11a
narI	b1227	12.5786	11.3044	-	inner membrane	nitrate reductase A subunit γ	Two-component system/Nitrogen metabolism/Microbial metabolism in diverse environments	GO:0009061 - anaerobic respiration,Sodergren88,GO:0019645 - anaerobic electron transport chain,Gaudet11,GO:0042128 - nitrate assimilation,UniProtGOA12b,UniProtGOA11a,GO:0055114 - oxidation-reduction process,UniProtGOA12b,GOA01a,UniProtGOA11a
narJ	b1226	7.45896	6.83675	-	cytosol	nitrate reductase 1 molybdenum cofactor assembly chaperone	Two-component system	GO:0042128 - nitrate assimilation,UniProtGOA12b,Gaudet11,UniProtGOA11a,Liu97c,GO:0051131 - chaperone-mediated protein complex assembly,GOA01a,Gaudet11,Liu97c,Palmer96
narK	b1223	16.1971	16.9785	-	inner membrane	nitrate:nitrite antiporter NarK	Nitrogen metabolism	GO:0015706 - nitrate transport,GOA01a,Gaudet11,Clegg02,GO:0015707 - nitrite transport,GOA01a,Gaudet11,Clegg02,GO:0042128 - nitrate assimilation,UniProtGOA12b,UniProtGOA11a,GO:0055085 - transmembrane transport,GOA01a
nirB	b3365	5.95524	5.37546	-	cytosol	nitrite reductase catalytic subunit NirB	Nitrogen metabolism/Microbial metabolism in diverse environments	GO:0009061 - anaerobic respiration,Page90,GO:0042128 - nitrate assimilation,UniProtGOA12b,UniProtGOA12,GOA01a,UniProtGOA11a,GO:0055114 - oxidation-reduction process,UniProtGOA12b,GOA01a,UniProtGOA11a
nirD	b3366	262.327	219.447	-	cytosol	nitrite reductase subunit NirD	Nitrogen metabolism/Microbial metabolism in diverse environments	GO:0009061 - anaerobic respiration,Gaudet11,Page90,GO:0042128 - nitrate assimilation,UniProtGOA12b,UniProtGOA11a,GO:0055114 - oxidation-reduction process,UniProtGOA12b,GOA01a,UniProtGOA11a
ogt	b1335	3.20884	6.85661	2.11866	cytosol	methylated-DNA—[protein]-cysteineS-methyltransferase	no annotation	GO:0006307 - DNA dealkylation involved in DNA repair,UniProt15,Rebeck91,Wilkinson89,Shevell88,GO:0006281 - DNA repair,UniProtGOA12b,GOA01a,UniProtGOA11a,GO:0006974 - cellular response to DNA damage stimulus,UniProtGOA12b,UniProtGOA11a,GO:0032259 - methylation,UniProtGOA12b,UniProtGOA11a
ompF	b0929	-	2.98436	2.25929	outer membrane	outer membrane porin F	Two-component system	GO:0034220 - ion transmembrane transport,GOA01a,Zakharov04,Nikaido85,Benz85,,GO:0070207 - protein homotrimerization,Cowan92,Zakharov04,GO:0006811 - ion transport,UniProtGOA12b,UniProtGOA11a,GO:0042908 - xenobiotic transport,GOA16,GO:0043213 - bacteriocin transport,GOA16
ortT	b1445	3.48687	8.4336	2.38812	inner membrane	orphan toxin OrtT	no annotation	GO:0001896 - autolysis,Islam15a
panD	b0131	-	2.10565	2.28599	cytosol	aspartate 1-decarboxylase proenzyme	no annotation	GO:0016540 - protein autoprocessing,Ramjee97,GO:0006523 - alanine biosynthetic process,GOA01a,GO:0015940 - pantothenate biosynthetic process,UniProt15,UniProtGOA12b,UniProtGOA12,UniProtGOA11a
puuA	b1297	2.71006	2.95888	-	cytosol	glutamate-putrescine ligase	no annotation	GO:0009447 - putrescine catabolic process,UniProtGOA12,Kurihara08,GO:0006542 - glutamine biosynthetic process,Gaudet11,GOA01a,GO:0006598 - polyamine catabolic process,Gaudet11,GO:0006807 - nitrogen compound metabolic process,GOA01a
puuC	b1300	4.7872	3.22121	-	cytosol	γ-glutamyl-γ-aminobutyraldehyde dehydrogenase	no annotation	GO:0009447 - putrescine catabolic process,UniProtGOA12,Kurihara05,GO:0055114 - oxidation-reduction process,UniProtGOA12b,GOA01a,UniProtGOA11a
puuD	b1298	3.08296	3.80625	-	cytosol	γ-glutamyl-γ-aminobutyrate hydrolase	no annotation	GO:0009447 - putrescine catabolic process,UniProtGOA12,Kurihara06,GO:0006598 - polyamine catabolic process,Gaudet11
rcsA	b1951	2.6897	3.35196	-	cytosol	DNA-binding transcriptional activator RcsA	Two-component system	GO:0006351 - transcription, DNA-templated,Stout91,FrancezCharlot03,Wehland00,Vianney05,Ebel99,GO:0006355 - regulation of transcription, DNA-templated,UniProt15,GOA01a,GO:0050896 - response to stimulus,UniProtGOA12b,UniProtGOA11a
tdk	b1238	-	2.40391	2.62926	cytosol	thymidine kinase / deoxyuridine kinase	no annotation	GO:0036198 - dTMP salvage,Hiraga67,GO:0006259 - DNA metabolic process,UniProt15,GO:0008152 - metabolic process,UniProtGOA12b,UniProtGOA11a,GO:0016310 - phosphorylation,UniProtGOA12b,UniProtGOA11a,GO:0046104 - thymidine metabolic process,Gaudet11,GO:0071897 - DNA biosynthetic process,UniProtGOA12b,UniProtGOA11a
wbbJ	b2033	2.18196	2.90276	-	cytosol	putative lipopolysaccharide biosynthesis O-acetyl transferase WbbJ	no annotation	GO:0009103 - lipopolysaccharide biosynthetic process,UniProtGOA12b,UniProtGOA12,UniProtGOA11a
ycdU	b1029	7.78675	7.75912	-	inner membrane	uncharacterized protein YcdU	no annotation	no annotation
yciT	b1284	-	2.30802	2.03074	cytosol	putative DNA-binding transcriptional regulator YciT	no annotation	GO:0006355 - regulation of transcription, DNA-templated,GOA01a,ElgrablyWeiss06,GO:0006974 - cellular response to DNA damage stimulus,Khil02,GO:0006351 - transcription, DNA-templated,PerezRueda00,PerezRueda04
ydeT	b1505	15.0216	12.2692	-	outer membrane	fimbrial usher domain-containing protein YdeT	no annotation	GO:0009297 - pilus assembly,GOA01a,Gaudet11,GO:0055085 - transmembrane transport,GOA16
ydjY	b1751	-	2.30412	2.55885	cytosol	4Fe-4S ferredoxin-type domain-containing protein YdjY	no annotation	no annotation
yeaR	b1797	151.825	287.748	-	cytosol	DUF1971 domain-containing protein YeaR	no annotation	no annotation
yecJ	b4537	-	3.78222	2.49613	cytosol	DUF2766 domain-containing protein YecJ	no annotation	no annotation
yeeE	b2013	-	2.01499	2.42297	inner membrane	inner membrane protein YeeE	no annotation	no annotation
ygcP	b2768	-	2.91266	3.32854	cytosol	putative anti-terminator regulatory protein	no annotation	GO:0006071 - glycerol metabolic process,GOA01a,GO:0006355 - regulation of transcription, DNA-templated,GOA01a,GO:0031564 - transcription antitermination,GOA16
ygeQ	b2863	3.13804	2.74492	-	inner membrane	putative lipoprotein YgeQ	no annotation	no annotation
yibH	b3597	5.07718	3.81135	-	inner membrane	inner membrane protein YibH	no annotation	GO:0006974 - cellular response to DNA damage stimulus,Khil02,GO:0055085 - transmembrane transport,GOA01a
yihF	b3861	2.36411	2.14255	-	no annotation	DUF945 domain-containing protein YihF	no annotation	no annotation
yjiK	b4333	-	2.12672	2.70437	inner membrane	uncharacterized protein YjiK	no annotation	no annotation
znuB	b1859	2.24521	2.4054	-	inner membrane	Zn2+ABC transporter membrane subunit	no annotation	GO:0071578 - zinc ion import across plasma membrane,Patzer98,GO:0006811 - ion transport,UniProtGOA12b,UniProtGOA11a,GO:0006829 - zinc ion transport,UniProtGOA12b,UniProtGOA11a,GO:0010043 - response to zinc ion,Gaudet11,GO:0055085 - transmembrane transport,GOA01a

## Sheet: overlapping downregulated genes
GeneName	GeneId	0.5μM/0μM fold change	1μM/0μM fold change	1μM/0.5μM fold change	location	product	KEGG Pathway	GO-Biological Process
adhE	b1241	-2.17385	-2.86312	-	cytosol	alcohol dehydrogenase/aldehyde-dehydrogenase	Butanoate metabolism/Microbial metabolism in diverse environments	GO:0006115 - ethanol biosynthetic process,Kessler91,GO:0006979 - response to oxidative stress,Echave03,GO:0019664 - mixed acid fermentation,Pascal81,GO:0051260 - protein homooligomerization,Kim19a,GO:0006066 - alcohol metabolic process,GOA01a,GO:0008152 - metabolic process,UniProtGOA12b,UniProtGOA11a,GO:0015976 - carbon utilization,GOA01a,GO:0055114 - oxidation-reduction process,UniProtGOA12b,GOA…
adhP	b1478	-2.63129	-2.66532	-	cytosol	ethanol dehydrogenase / alcohol dehydrogenase	Microbial metabolism in diverse environments	GO:0006974 - cellular response to DNA damage stimulus,Khil02,GO:0045471 - response to ethanol,Shafqat99,GO:0046187 - acetaldehyde catabolic process,Gaudet11,Shafqat99,GO:0055114 - oxidation-reduction process,UniProtGOA12b,GOA01a,UniProtGOA11a
allR	b0506	-2.00192	-3.21815	-	cytosol	DNA-binding transcriptional repressor AllR	no annotation	GO:0006974 - cellular response to DNA damage stimulus,Khil02,GO:0045892 - negative regulation of transcription, DNA-templated,Gaudet11,Cusa99,Walker06,GO:0006355 - regulation of transcription, DNA-templated,GOA01a
appA	b0980	-2.7441	-3.96208	-	periplasmic space	periplasmic phosphoanhydride phosphatase/multiple inositol-polyphosphate phosphatase	no annotation	GO:0016036 - cellular response to phosphate starvation,Dassa82,GO:0016311 - dephosphorylation,Ostanin92,Dassa82,GO:0033518 - myo-inositol hexakisphosphate dephosphorylation,Greiner01,Greiner93,GO:0071454 - cellular response to anoxia,Dassa82,GO:0008152 - metabolic process,UniProtGOA12b,UniProtGOA11a
appB	b0979	-2.96612	-6.18948	-2.12321	inner membrane	cytochromebd-II ubiquinol oxidase subunit II	Two-component system/Oxidative phosphorylation	GO:0019646 - aerobic electron transport chain,Gaudet11,Bekker09,Borisov11,GO:0006119 - oxidative phosphorylation,UniProtGOA12,GO:0055114 - oxidation-reduction process,UniProtGOA12b,GOA01a,UniProtGOA11a
appC	b0978	-3.01629	-4.33471	-	inner membrane	cytochromebd-II ubiquinol oxidase subunit I	Two-component system/Oxidative phosphorylation	GO:0019646 - aerobic electron transport chain,GOA01a,Gaudet11,Borisov11,Bekker09,GO:0006119 - oxidative phosphorylation,UniProtGOA12,GO:0055114 - oxidation-reduction process,UniProtGOA12b,UniProtGOA11a
ariR	b1166	-2.25216	-2.68804	-	cytosol	regulator of acid resistance, influenced by indole	no annotation	GO:0042542 - response to hydrogen peroxide,Lee07g,GO:0044010 - single-species biofilm formation,Lee07g,GO:0071468 - cellular response to acidic pH,GOA01a
arrS	b4704	-2.21979	-2.8019	-	no annotation	small regulatory RNA ArrS	no annotation	GO:0097533 - cellular stress response to acid chemical,Aiso14,GO:2000767 - positive regulation of cytoplasmic translation,Bianco19
bdm	b1481	-4.76239	-4.38333	-	no annotation	biofilm-dependent modulation protein	no annotation	GO:1902210 - positive regulation of bacterial-type flagellum assembly,Kim15a
cadB	b4132	-	-6.60986	-4.31233	inner membrane	lysine:cadaverine antiporter	no annotation	GO:0015839 - cadaverine transport,Soksawatmaekhin04,Soksawatmaekhin06,GO:1903401 - L-lysine transmembrane transport,Soksawatmaekhin04,GO:1990451 - cellular stress response to acidic pH,Soksawatmaekhin04,GO:0006865 - amino acid transport,UniProtGOA12b,GOA01a,UniProtGOA11a,GO:0055085 - transmembrane transport,GOA01a,GO:1902600 - proton transmembrane transport,GOA16
csiD	b2659	-2.19606	-2.68875	-	cytosol	glutarate hydroxylase GlaH	no annotation	GO:0019477 - L-lysine catabolic process,UniProt15,Knorr18,GO:0090549 - response to carbon starvation,Marschall98,GO:0055114 - oxidation-reduction process,UniProtGOA12b,UniProtGOA11a
cusA	b0575	-	-2.99129	-2.84758	inner membrane	copper/silver export system RND permease	Two-component system	GO:0006878 - cellular copper ion homeostasis,Grass01,GO:0010272 - response to silver ion,Franke01,Gupta01a,Lok08,GO:0010273 - detoxification of copper ion,Franke03,Grass01,GO:0015673 - silver ion transport,Gupta01a,GO:0015679 - plasma membrane copper ion transport,Franke03,Grass01,GO:0046688 - response to copper ion,Franke03,Franke01,Yamamoto05a,GO:0060003 - copper ion export,Franke03,Grass01,GO:…
dmsA	b0894	-2.34573	-2.48755	-	periplasmic space, inner membrane	dimethyl sulfoxide reductase subunit A	no annotation	GO:0009061 - anaerobic respiration,Gaudet11,Cotter89,GO:0022900 - electron transport chain,GOA16,GO:0055114 - oxidation-reduction process,UniProtGOA12b,GOA01a,UniProtGOA11a
dmsB	b0895	-2.85048	-4.22969	-	inner membrane	dimethyl sulfoxide reductase subunit B	no annotation	GO:0009061 - anaerobic respiration,Cotter89,GO:0055114 - oxidation-reduction process,UniProtGOA12b,UniProtGOA11a
dmsC	b0896	-3.32349	-3.92559	-	inner membrane	dimethyl sulfoxide reductase subunit C	no annotation	GO:0009061 - anaerobic respiration,Gaudet11,Cotter89,GO:0019645 - anaerobic electron transport chain,GOA01a,GO:0055114 - oxidation-reduction process,UniProtGOA12b,UniProtGOA11a
dppD	b3541	-2.02187	-2.16099	-	inner membrane	dipeptide ABC transporter ATP binding subunit DppD	no annotation	GO:0015886 - heme transport,GOA16,Letoffe06,Abouhamad94,GO:0015031 - protein transport,UniProtGOA12b,UniProtGOA11a,GO:0015833 - peptide transport,UniProtGOA12b,GOA01a,UniProtGOA11a,GO:0035442 - dipeptide transmembrane transport,Abouhamad94
ecnB	b4411	-2.06634	-2.38303	-	outer membrane, inner membrane	bacteriolytic entericidin B lipoprotein	no annotation	GO:0009636 - response to toxic substance,GOA01a
frdA	b4154	-2.94396	-6.35472	-2.17987	inner membrane, cytosol	fumarate reductase flavoprotein subunit	Butanoate metabolism/Two-component system/Oxidative phosphorylation/Microbial metabolism in diverse environments	GO:0001539 - cilium or flagellum-dependent cell motility,CohenBenLulu08,GO:0006113 - fermentation,Gaudet11,Hirsch63,GO:0006974 - cellular response to DNA damage stimulus,Khil02,GO:0009061 - anaerobic respiration,GOA01a,Gaudet11,Condon88,Hirsch63,GO:0044780 - bacterial-type flagellum assembly,CohenBenLulu08,GO:0022900 - electron transport chain,GOA01a,GO:0055114 - oxidation-reduction process,UniPr…
frdB	b4153	-5.46421	-9.32765	-	inner membrane, cytosol	fumarate reductase iron-sulfur protein	Butanoate metabolism/Two-component system/Oxidative phosphorylation/Microbial metabolism in diverse environments	GO:0001539 - cilium or flagellum-dependent cell motility,CohenBenLulu08,GO:0006113 - fermentation,Hirsch63,GO:0009061 - anaerobic respiration,Gaudet11,Condon88,Hirsch63,GO:0044780 - bacterial-type flagellum assembly,CohenBenLulu08,GO:0006099 - tricarboxylic acid cycle,UniProtGOA12b,GOA01a,UniProtGOA11a,GO:0022900 - electron transport chain,GOA16,GO:0055114 - oxidation-reduction process,UniProtGOA…
frdC	b4152	-7.58581	-2.99651	-	inner membrane	fumarate reductase membrane protein FrdC	Butanoate metabolism/Two-component system/Oxidative phosphorylation/Microbial metabolism in diverse environments	GO:0001539 - cilium or flagellum-dependent cell motility,CohenBenLulu08,GO:0006113 - fermentation,Hirsch63,GO:0009061 - anaerobic respiration,Condon88,Hirsch63,GO:0044780 - bacterial-type flagellum assembly,CohenBenLulu08
frdD	b4151	-3.12794	-9.36599	-2.99969	inner membrane	fumarate reductase membrane protein FrdD	Butanoate metabolism/Two-component system/Oxidative phosphorylation/Microbial metabolism in diverse environments	GO:0006113 - fermentation,Hirsch63,GO:0009061 - anaerobic respiration,Condon88,Hirsch63,GO:0044780 - bacterial-type flagellum assembly,CohenBenLulu08,GO:0006106 - fumarate metabolic process,GOA01a
gabP	b2663	-2.09998	-5.82079	-2.76151	inner membrane	4-aminobutanoate:H+symporter	no annotation	GO:0006974 - cellular response to DNA damage stimulus,Khil02,GO:0006995 - cellular response to nitrogen starvation,Metzer90,GO:0015812 - gamma-aminobutyric acid transport,GOA01a,Niegemann93,GO:0090549 - response to carbon starvation,Schneider02,GO:0006865 - amino acid transport,UniProtGOA12b,GOA01a,UniProtGOA11a,GO:0009450 - gamma-aminobutyric acid catabolic process,UniProtGOA12,GO:0055085 - tran…
gltT	b3969	-2.08894	-2.16411	-	cytosol	tRNA-Glu(UUC)	Aminoacyl-tRNA biosynthesis	no annotation
gsiD	b0832	-2.21867	-2.07879	-	inner membrane	glutathione ABC transporter membrane subunit GsiD	no annotation	GO:0034775 - glutathione transmembrane transport,Suzuki05,GO:0035442 - dipeptide transmembrane transport,GOA16,GO:0055085 - transmembrane transport,GOA01a
hcaE	b2538	-2.00761	-2.85519	-	no annotation	putative 3-phenylpropionate/cinnamate dioxygenase subunit α	Microbial metabolism in diverse environments	GO:0019380 - 3-phenylpropionate catabolic process,UniProtGOA12,Burlingame83a,Burlingame86,GO:0019439 - aromatic compound catabolic process,UniProt15,UniProtGOA12b,GOA01a,UniProtGOA11a,GO:0044237 - cellular metabolic process,GOA01a,GO:0055114 - oxidation-reduction process,UniProtGOA12b,GOA01a,UniProtGOA11a
hofM	b3395	-2.83164	-2.48896	-	no annotation	DNA utilization protein HofM	no annotation	GO:0006308 - DNA catabolic process,Palchevskiy06,GO:0015976 - carbon utilization,Palchevskiy06
hokB	b4428	-3.292	-2.61723	-	inner membrane	toxin HokB	no annotation	GO:0022611 - dormancy process,Verstraeten15
hyaB	b0973	-	-4.87544	-2.47729	periplasmic space, inner membrane	hydrogenase 1 large subunit	Microbial metabolism in diverse environments	GO:0006113 - fermentation,Brondsted94,GO:0009061 - anaerobic respiration,Brondsted94,GO:0019645 - anaerobic electron transport chain,Laurinavichene01,GO:0022900 - electron transport chain,GOA16,GO:0055114 - oxidation-reduction process,UniProtGOA12b,GOA01a,UniProtGOA11a,GO:1902421 - hydrogen metabolic process,Laurinavichene01,Sawers86
hyaC	b0974	-	-7.15232	-3.98801	inner membrane	hydrogenase 1 cytochromebsubunit	Two-component system	GO:0006113 - fermentation,Brondsted94,GO:0009061 - anaerobic respiration,Brondsted94,GO:0019645 - anaerobic electron transport chain,Laurinavichene01,GO:0022904 - respiratory electron transport chain,GOA01a,GO:0055114 - oxidation-reduction process,UniProtGOA12b,Gaudet11,UniProtGOA11a,GO:1902421 - hydrogen metabolic process,Laurinavichene01,Sawers86
hyaD	b0975	-2.49094	-4.00076	-	cytosol	putative hydrogenase 1 maturation protease HyaD	no annotation	GO:0016485 - protein processing,GOA01a,Gaudet11,Menon91,GO:0006464 - cellular protein modification process,Gaudet11,GO:0006508 - proteolysis,UniProtGOA12b,UniProtGOA11a,GO:0043085 - positive regulation of catalytic activity,GOA16
hyaE	b0976	-3.87325	-6.33648	-	cytosol	putative HyaA chaperone	no annotation	no annotation
hyaF	b0977	-2.12156	-5.17173	-2.42468	cytosol	protein HyaF	no annotation	no annotation
lysT	b0743	-3.90435	-4.01088	-	cytosol	tRNA-Lys(UUU)	Aminoacyl-tRNA biosynthesis	no annotation
metR	b3828	-	-2.48917	-2.5277	cytosol	DNA-binding transcriptional dual regulator MetR	no annotation	GO:0006355 - regulation of transcription, DNA-templated,GOA01a,Gaudet11,MembrilloHernan98,GO:0008652 - cellular amino acid biosynthetic process,UniProtGOA12b,UniProtGOA11a,GO:0009086 - methionine biosynthetic process,UniProtGOA12b,UniProtGOA11a
metZ	b2814	-2.31429	-2.06332	-	cytosol	tRNA-initiator Met(CAU)	Aminoacyl-tRNA biosynthesis	no annotation
nanE	b3223	-2.42251	-2.77996	-	cytosol	putativeN-acetylmannosamine-6-phosphate epimerase	no annotation	GO:0006053 - N-acetylmannosamine catabolic process,Gaudet11,Plumbridge99,GO:0019262 - N-acetylneuraminate catabolic process,UniProtGOA12,Gaudet11,Hopkins13,GO:0005975 - carbohydrate metabolic process,UniProt15,UniProtGOA12b,UniProtGOA11a,GO:0006051 - N-acetylmannosamine metabolic process,UniProt15,GOA01a
nanK	b3222	-	-2.35505	-2.30824	cytosol	N-acetylmannosamine kinase	no annotation	GO:0006974 - cellular response to DNA damage stimulus,Khil02,GO:0019262 - N-acetylneuraminate catabolic process,UniProtGOA12,GOA01a,Gaudet11,Hopkins13,Miller04,GO:0005975 - carbohydrate metabolic process,UniProt15,UniProtGOA12b,UniProtGOA11a,GO:0006051 - N-acetylmannosamine metabolic process,UniProt15,GO:0016310 - phosphorylation,UniProtGOA12b,UniProtGOA11a,GO:0046835 - carbohydrate phosphorylati…
nrfD	b4073	-3.35738	-3.41111	-	inner membrane	putative menaquinol-cytochromecreductase subunit NrfD	no annotation	GO:0019645 - anaerobic electron transport chain,Hussain94
ompW	b1256	-19.4123	-19.7513	-	outer membrane	outer membrane protein W	no annotation	GO:0055085 - transmembrane transport,Gaudet11
paaX	b1399	-	-2.14009	-2.01183	cytosol	DNA-binding transcriptional repressor PaaX	no annotation	GO:0006351 - transcription, DNA-templated,Gaudet11,GOA01a,Ferrandez00,GO:0010124 - phenylacetate catabolic process,UniProtGOA12,Ferrandez98,GO:2000143 - negative regulation of DNA-templated transcription, initiation,Ferrandez00
rmf	b0953	-2.26917	-3.91207	-	cytosol	ribosome modulation factor	no annotation	GO:0032055 - negative regulation of translation in response to stress,Wada95,GO:0033554 - cellular response to stress,Moen09,GO:0006417 - regulation of translation,UniProt15,UniProtGOA12b,UniProtGOA11a
sdsR	b4433	-2.63576	-2.91714	-	no annotation	small regulatory RNA SdsR	no annotation	GO:0040033 - negative regulation of translation, ncRNA-mediated,Bak15,GO:0061157 - mRNA destabilization,Bak15,GO:1900191 - negative regulation of single-species biofilm formation,Bak15,GO:1902201 - negative regulation of bacterial-type flagellum-dependent cell motility,Bak15
serV	b2695	-2.02188	-2.48367	-	cytosol	tRNA-Ser(GCU)	Aminoacyl-tRNA biosynthesis	no annotation
sgbE	b3583	-3.14413	-16.025	-	cytosol	L-ribulose-5-phosphate 4-epimerase SgbE	no annotation	GO:0019323 - pentose catabolic process,Gaudet11,Ibanez00,GO:0019324 - L-lyxose metabolic process,Ibanez00,GO:0005975 - carbohydrate metabolic process,UniProtGOA12b,UniProtGOA11a,GO:0019572 - L-arabinose catabolic process,GOA01a
sufB	b1683	-	-2.03026	-2.21911	cytosol	Fe-S cluster scaffold complex subunit SufB	no annotation	GO:0016226 - iron-sulfur cluster assembly,GOA01a,Hirabayashi15,Takahashi02
sufD	b1681	-	-2.69465	-2.22347	cytosol	Fe-S cluster scaffold complex subunit SufD	no annotation	GO:0006979 - response to oxidative stress,Kri14,GO:0016226 - iron-sulfur cluster assembly,GOA01a,Hirabayashi15,Saini10
tnaA	b3708	-2.41853	-2.40534	-	cytosol	tryptophanase / L-cysteine desulfhydrase	Tryptophan metabolism/Metabolic pathways	GO:0006569 - tryptophan catabolic process,UniProt15,UniProtGOA12b,UniProtGOA11a,Ng63,GO:0006520 - cellular amino acid metabolic process,GOA01a,GO:0006568 - tryptophan metabolic process,GOA01a,GO:0009072 - aromatic amino acid family metabolic process,GOA01a
trmO	b0195	-	-2.94368	-3.12414	cytosol	tRNA m6t6A37 methyltransferase	no annotation	GO:0030488 - tRNA methylation,Kimura14,GO:0008033 - tRNA processing,UniProtGOA12b,UniProtGOA11a,GO:0032259 - methylation,UniProtGOA12b,UniProtGOA11a
uxaC	b3092	-	-2.24209	-2.1014	cytosol	D-glucoronate/D-galacturonate isomerase	no annotation	GO:0019698 - D-galacturonate catabolic process,Gaudet11,Ritzenthaler81,GO:0042840 - D-glucuronate catabolic process,Gaudet11,Novel73,GO:0006064 - glucuronate catabolic process,GOA01a
valU	b2401	-4.01331	-2.99897	-	cytosol	tRNA-Val(UAC)	Aminoacyl-tRNA biosynthesis	no annotation
valX	b2402	-2.34331	-2.34898	-	cytosol	tRNA-Val(UAC)	Aminoacyl-tRNA biosynthesis	no annotation
valZ	b0746	-3.49274	-2.57503	-	cytosol	tRNA-Val(UAC)	Aminoacyl-tRNA biosynthesis	no annotation
ves	b1742	-7.64972	-9.36775	-	no annotation	HutD family protein Ves	no annotation	GO:0070417 - cellular response to cold,Yamada02
yadK	b0136	-2.60518	-2.26419	-	pilus	putative fimbrial protein YadK	no annotation	GO:0007155 - cell adhesion,GOA01a,Gaudet11,Larsonneur16,GO:0043709 - cell adhesion involved in single-species biofilm formation,Gaudet11,Korea10,GO:0043711 - pilus organization,Gaudet11
yciG	b1259	-3.46861	-4.60907	-	cytosol	stress-induced bacterial acidophilic repeat motifs-containing protein YciG	no annotation	GO:0071978 - bacterial-type flagellum-dependent swarming motility,Inoue07
yebV	b1836	-2.25584	-2.39673	-	no annotation	DUF1480 domain-containing protein YebV	no annotation	no annotation
yedP	b1955	-	-2.19956	-2.10038	cytosol	putative mannosyl-3-phosphoglycerate phosphatase	no annotation	GO:0016311 - dephosphorylation,GOA16,GO:0051479 - mannosylglycerate biosynthetic process,GOA01a
yehQ	b2122	-	-5.57516	-5.05588	cytosol	SWIM zinc finger domains-containing protein YehQ	no annotation	Molecular Function=GO:0008270 - zinc ion binding,GOA01a,GO:0046872 - metal ion binding,UniProtGOA12b,UniProtGOA11a
yfaE	b2236	-	-2.09818	-2.8532	cytosol	ferredoxin-like diferric-tyrosyl radical cofactor maintenance protein YfaE	no annotation	GO:0006124 - ferredoxin metabolic process,Hristova08,Wu07a,GO:0006464 - cellular protein modification process,Wu07a,GO:0030091 - protein repair,Wu07a,GO:0022900 - electron transport chain,GOA16a,GO:0055114 - oxidation-reduction process,UniProtGOA12b,UniProtGOA11a
yfjU	b2638	-2.23741	-2.81095	-	cytosol	CP4-57 prophage; ArsC family protein YfjU	no annotation	GO:0046685 - response to arsenic-containing substance,UniProtGOA12b,Gaudet11,UniProtGOA11a,GO:0055114 - oxidation-reduction process,UniProtGOA12b,UniProtGOA11a
ygbM	b2739	-3.26899	-4.10885	-	cytosol	putative 2-oxo-tetronate isomerase YgbM	no annotation	GO:0005975 - carbohydrate metabolic process,UniProtGOA12b,UniProtGOA11a,GO:0046487 - glyoxylate metabolic process,Gaudet11
yghX	b4658	-2.06646	-2.56768	-	no annotation	putative hydrolase fragment	Microbial metabolism in diverse environments	no annotation
yhfW	b3380	-22.5744	-7.01987	-	cytosol	putative mutase YhfW	no annotation	GO:0009117 - nucleotide metabolic process,GOA01a,GO:0043094 - cellular metabolic compound salvage,GOA01a
yjbJ	b4045	-2.13292	-2.94061	-	cytosol	putative stress response protein YjbJ	no annotation	no annotation
ymdF	b4518	-4.11757	-7.1239	-	cytosol	stress-induced bacterial acidophilic repeat motifs-containing protein YmdF	no annotation	no annotation
yncL	b4598	-2.108	-2.48873	-	inner membrane	uncharacterized protein YncL	no annotation	no annotation
ynfE	b1587	-7.61433	-9.14944	-	periplasmic space, inner membrane	putative selenate reductase YnfE	no annotation	GO:0009061 - anaerobic respiration,Gaudet11,GO:0022900 - electron transport chain,GOA16a,GO:0055114 - oxidation-reduction process,UniProtGOA12b,GOA01a,UniProtGOA11a
ynfF	b1588	-4.5022	-5.25831	-	periplasmic space, inner membrane	putative selenate reductase YnfF	no annotation	GO:0009061 - anaerobic respiration,Gaudet11,GO:0022900 - electron transport chain,GOA16,GO:0055114 - oxidation-reduction process,UniProtGOA12b,GOA01a,UniProtGOA11a
ynfG	b1589	-4.24178	-4.5404	-	no annotation	putative oxidoreductase YnfG	no annotation	GO:0055114 - oxidation-reduction process,UniProtGOA12b,UniProtGOA11a
yohC	b2135	-	-2.88627	-2.05265	inner membrane	putative inner membrane protein	no annotation	GO:0006974 - cellular response to DNA damage stimulus,Khil02
yqeJ	b2848	-3.33779	-2.7816	-	inner membrane	protein YqeJ	no annotation	no annotation
yrhD	b4612	-	-6.28724	-7.9418	no annotation	uncharacterized protein YrhD	no annotation	no annotation
ytfT	b4230	-3.01297	-3.36019	-	inner membrane	galactofuranose ABC transporter putative membrane subunit YtfT	no annotation	GO:0008643 - carbohydrate transport,UniProtGOA12b,GO:0055085 - transmembrane transport,GOA01a,Linton98
