# Supplementary material for: Transcriptome profiling in response to Kanamycin B reveals its wider non-antibiotic cellular function in Escherichia coli
Source: Front Microbiol. 2022 Nov 29;13:937827. doi: 10.3389/fmicb.2022.937827 (PMC9746237; doi:10.3389/fmicb.2022.937827)
Supplement: Supplementary file 9 [file Table_7.XLS]

## Sheet: profile 11
Supplementary Table S5. The profile information in Figure 5
Gene Table for Profile 11 (0.0,1.0,1.0)
Num. Genes Expected	Num. Genes Assigned	P-Value	Significant
115	70	1.9e-07	(significant)
-------
Selected	Weight	Gene Symbol	SPOT	0	5	1
	1	SOKC	ID_18	0	1.37	1.07
	1	ARAA	ID_62	0	2.18	1.71
	1	LEUA	ID_76	0	1.19	0.98
	1	YAFP	ID_239	0	1.25	0.93
	1	SBMA	ID_387	0	0.9	1.04
	1	AROL	ID_398	0	1.13	0.93
	1	NOHD	ID_575	0	0.87	1.03
	1	GLNV	ID_683	0	1.53	1.56
	1	YBIU	ID_841	0	1.73	1.53
	1	MOEB	ID_846	0	1.56	1.39
	1	MOEA	ID_847	0	1.23	1.13
	1	HCP	ID_894	0	1.78	2.06
	1	ELFD	ID_960	0	1.08	1.17
	1	TORS	ID_1018	0	1.33	1.32
	1	YCDU	ID_1054	0	3.09	2.43
	1	BHSA	ID_1135	0	1.28	1.25
	1	TFAE	ID_1181	0	0.96	1.05
	1	YCGR	ID_1225	0	1.03	1.19
	1	NARK	ID_1260	0	4.1	4.37
	1	NARG	ID_1261	0	3.67	3.66
	1	NARH	ID_1262	0	2.91	3.01
	1	NARJ	ID_1263	0	3.05	3.14
	1	NARI	ID_1264	0	3.82	3.77
	1	TRPL	ID_1304	0	1.53	1.55
	1	CYSB	ID_1314	0	1.01	1.21
	1	PUUC	ID_1345	0	1.86	1.52
	1	INSH-4	ID_1379	0	1.32	1.09
	1	AZOR	ID_1467	0	0.95	1.13
	1	YDCI	ID_1479	0	1.17	1.07
	1	FDNG	ID_1531	0	4.24	4.46
	1	FDNH	ID_1532	0	3.63	3.71
	1	FDNI	ID_1533	0	2.32	2.69
	1	YDET	ID_1564	0	3.77	3.33
	1	MALI	ID_1688	0	1.11	0.82
	1	RSXB	ID_1697	0	1.15	0.99
	1	YNJF	ID_1830	0	1.2	1.3
	1	NUDG	ID_1831	0	1.09	1.07
	1	YEAC	ID_1849	0	1.17	1.18
	1	YOAI	ID_1860	0	1.07	0.81
	1	TORY	ID_1952	0	1.91	2.17
	1	YECR	ID_1984	0	1.72	1.71
	1	SDIA	ID_1997	0	1.02	0.79
	1	FLIZ	ID_2003	0	2.09	2.29
	1	FLIL	ID_2024	0	1.47	1.22
	1	YOEF	ID_2085	0	1.04	0.8
	1	RCNR	ID_2189	0	0.96	1.12
	1	YEHB	ID_2193	0	1.02	0.98
	1	NAPB	ID_2287	0	1.31	1.15
	1	NAPA	ID_2290	0	1.24	1.3
	1	NAPF	ID_2292	0	1.46	1.62
	1	YFAH	ID_2324	0	1.96	2.26
	1	YPAA	ID_2331	0	1.61	1.44
	1	PMRD	ID_2347	0	0.91	1.03
	1	ELAA	ID_2355	0	1	1.21
	1	YFBO	ID_2362	0	2.82	2.7
	1	YFCD	ID_2387	0	1.12	1.11
	1	HISQ	ID_2396	0	1.48	1.16
	1	YFCA	ID_2415	0	1.21	1.17
	1	YFES	ID_2509	0	1.22	1.39
	1	ISCA	ID_2620	0	1.14	0.95
	1	RAIA	ID_2694	0	1.02	1.04
	1	YFIB	ID_2702	0	1.47	1.21
	1	PINH	ID_2744	0	1.96	1.85
	1	PROV	ID_2767	0	0.92	1.06
	1	MICA	ID_2777	0	1.32	1.22
	1	NORW	ID_2801	0	1.96	1.49
	1	ASCF	ID_2805	0	1.08	0.83
	1	HYPA	ID_2816	0	1.55	1.18
	1	YGBA	ID_2822	0	1.83	1.67
	1	FUCR	ID_2897	0	1.16	1.26
	1	YGDD	ID_2899	0	1.53	1.26
	1	YGEQ	ID_2959	0	1.84	1.43
	1	GCVH	ID_3001	0	1.09	1.29
	1	GLCG	ID_3075	0	1.26	1.52
	1	MDAB	ID_3124	0	1.16	1.21
	1	YQII	ID_3145	0	1.92	1.49
	1	TTDR	ID_3161	0	1.19	0.92
	1	EBGA	ID_3177	0	1.48	1.78
	1	HIGB	ID_3184	0	1.81	1.99
	1	CYUA	ID_3209	0	1.12	1.29
	1	CYUP	ID_3210	0	1.65	1.21
	1	YHAC	ID_3220	0	1.6	1.92
	1	YHDJ	ID_3361	0	1.47	1.27
	1	GSPA	ID_3422	0	1.07	0.91
	1	GSPC	ID_3423	0	1.05	0.8
	1	NIRB	ID_3465	0	2.85	3.05
	1	YHFZ	ID_3482	0	1.66	1.24
	1	LIVM	ID_3555	0	1.32	1.01
	1	DPPC	ID_3648	0	1.86	1.41
	1	YIAC	ID_3656	0	2.24	1.81
	1	MALS	ID_3679	0	1.65	1.26
	1	YIBF	ID_3700	0	1.04	0.81
	1	YIBH	ID_3707	0	2.82	2.48
	1	YICG	ID_3757	0	0.98	1.05
	1	NEPI	ID_3774	0	0.93	1.1
	1	UHPB	ID_3780	0	1.59	1.64
	1	BGLF	ID_3838	0	0.98	1.06
	1	BGLG	ID_3839	0	1.43	1.66
	1	RAVA	ID_3862	0	1.05	1.01
	1	BIOP	ID_3943	0	1.13	1.17
	1	FRWB	ID_4066	0	2.63	2.83
	1	ZRAP	ID_4120	0	1.54	1.42
	1	ZRAS	ID_4121	0	1.57	1.39
	1	PSPG	ID_4169	0	1.91	1.5
	1	SOXS	ID_4182	0	1.01	0.76
	1	NRFA	ID_4191	0	1.11	0.98
	1	ADIY	ID_4238	0	1.41	1.1
	1	GHOS	ID_4250	0	1.86	1.98
	1	CHPS	ID_4350	0	1.77	1.76
	1	IDND	ID_4390	0	1.23	1.42
	1	YJGX	ID_4397	0	1.28	1.24
	1	YJHV	ID_4407	0	0.97	1.02
	1	FECD	ID_4409	0	1.24	1.05
	1	SGCX	ID_4428	0	2.49	2.67
	1	YJHZ	ID_4432	0	1.7	1.65

## Sheet: profile 12
Gene Table for Profile 12 (0.0,1.0,2.0)
Num. Genes Expected	Num. Genes Assigned	P-Value	Significant
98	39.3	5.5e-16	(significant)
-------
Selected	Weight	Gene Symbol	SPOT	0	5	1
	1	YAAJ	ID_6	0	0.43	1.02
	1	KEFF	ID_46	0	1.08	1.91
	1	PDHR	ID_114	0	0.96	1.65
	1	MTN	ID_161	0	0.54	1.06
	1	RAYT	ID_233	0	0.67	1.22
	1	INSH-1	ID_268	0	0.54	1.26
	1	YAIO	ID_370	0	0.66	1.25
	1	YAJQ	ID_436	0	0.54	1.1
	1	CYOA	ID_442	0	0.86	1.49
	1	YLBH	ID_510	0	0.59	1.35
	1	ENVY	ID_582	0	0.96	1.88
	1	INSL-2	ID_600	0	0.56	1.24
	1	ENTE	ID_613	0	0.66	1.37
	1	CRCB	ID_644	0	0.52	1.06
	1	YBEQ	ID_663	0	1.13	2.03
	1	YBEU	ID_667	0	0.59	1.19
	1	YBFB	ID_718	0	0.53	1.26
	1	YBGU	ID_738	0	0.48	1.1
	1	MNGA	ID_748	0	0.61	1.12
	1	MODF	ID_778	0	0.49	1.01
	1	YBJH	ID_863	0	0.71	1.46
	1	ARTJ	ID_881	0	0.51	1.01
	1	TRXB	ID_909	0	0.47	1.04
	1	GHRA	ID_1056	0	0.52	1.06
	1	CSGD	ID_1063	0	0.64	1.39
	1	CSGC	ID_1066	0	0.54	1.27
	1	RLUC	ID_1108	0	0.56	1.22
	1	DSBB	ID_1215	0	0.74	1.68
	1	YCHF	ID_1234	0	0.52	1.02
	1	NARX	ID_1259	0	0.79	1.39
	1	OPPC	ID_1283	0	0.54	1.03
	1	PAAZ	ID_1442	0	1.58	2.8
	1	YDCF	ID_1469	0	0.53	1.08
	1	CYBB	ID_1472	0	0.67	1.15
	1	ORTT	ID_1502	0	1.94	3.47
	1	MARA	ID_1589	0	0.97	2.11
	1	UIDC	ID_1683	0	1.16	2.76
	1	RSXA	ID_1696	0	0.59	1.42
	1	NTH	ID_1702	0	0.53	1.03
	1	YDJZ	ID_1824	0	0.66	1.14
	1	DGCJ	ID_1858	0	1.32	2.57
	1	RND	ID_1878	0	0.46	1.05
	1	YOAB	ID_1883	0	0.69	1.23
	1	TYRP	ID_1987	0	0.75	1.31
	1	VSR	ID_2040	0	0.77	1.37
	1	ASNV	ID_2067	0	1.2	2.31
	1	WBBI	ID_2115	0	0.61	1.25
	1	WBBH	ID_2116	0	0.8	1.4
	1	RFBA	ID_2120	0	0.74	1.61
	1	GMD	ID_2134	0	0.48	1.01
	1	YEHS	ID_2207	0	1.02	2
	1	ARNF	ID_2346	0	0.82	1.74
	1	ARGT	ID_2398	0	0.98	1.73
	1	YFDX	ID_2463	0	1.24	2.23
	1	CYSZ	ID_2502	0	0.63	1.32
	1	ISCX	ID_2616	0	0.58	1.07
	1	YFIE	ID_2674	0	0.6	1.36
	1	GRCA	ID_2676	0	0.83	1.55
	1	YFIP	ID_2680	0	0.73	1.7
	1	YFJD	ID_2709	0	0.47	1.02
	1	GRPE	ID_2710	0	1.01	1.87
	1	BAME	ID_2713	0	0.98	2.04
	1	YFJS	ID_2732	0	0.54	1.23
	1	STPA	ID_2759	0	0.77	1.45
	1	LUXS	ID_2776	0	0.6	1.03
	1	HYCF	ID_2810	0	0.55	1.22
	1	QUEF	ID_2886	0	0.69	1.33
	1	FUCP	ID_2893	0	1.27	2.82
	1	PPDB	ID_2918	0	1.04	2.09
	1	INSH-9	ID_3081	0	0.58	1.18
	1	TDCD	ID_3214	0	0.88	1.73
	1	TDCB	ID_3216	0	1.21	2.21
	1	YRAH	ID_3240	0	0.59	1.06
	1	SRAG	ID_3264	0	0.53	1.05
	1	ARGR	ID_3338	0	0.56	1.14
	1	YHFA	ID_3456	0	0.68	1.44
	1	UGPE	ID_3550	0	0.83	1.51
	1	NIKR	ID_3580	0	0.53	1.07
	1	WAAH	ID_3726	0	0.65	1.5
	1	RPMB	ID_3748	0	0.63	1.33
	1	CBRB	ID_3832	0	0.73	1.66
	1	BGLH	ID_3836	0	0.58	1.35
	1	PPIC	ID_3890	0	0.61	1.45
	1	TPIA	ID_4036	0	0.62	1.12
	1	RPME	ID_4053	0	0.89	1.72
	1	RRSB	ID_4085	0	0.71	1.33
	1	THIG	ID_4108	0	0.67	1.22
	1	HUPA	ID_4118	0	0.76	1.64
	1	YJCH	ID_4189	0	0.9	1.63
	1	EPTA	ID_4236	0	0.68	1.2
	1	DTPC	ID_4253	0	0.53	1.14
	1	CUTA	ID_4260	0	0.51	1.04
	1	YJFZ	ID_4330	0	1.04	1.79
	1	QORB	ID_4337	0	0.78	1.38
	1	PPA	ID_4352	0	0.63	1.48
	1	TABA	ID_4375	0	0.81	1.56
	1	YJHH	ID_4419	0	0.96	2.06
	1	FHUF	ID_4495	0	0.73	1.41

## Sheet: profile 13
Gene Table for Profile 13 (0.0,1.0,3.0)
Num. Genes Expected	Num. Genes Assigned	P-Value	Significant
107	45.3	8.1e-16	(significant)
-------
Selected	Weight	Gene Symbol	SPOT	0	5	1
	1	YAAX	ID_4	0	0.38	1.06
	1	YAAY	ID_24	0	0.39	1.31
	1	LEUO	ID_78	0	0.33	1.11
	1	CAN	ID_127	0	0.58	1.45
	1	YADE	ID_131	0	0.33	1.06
	1	THPR	ID_148	0	0.9	2.44
	1	YAEI	ID_166	0	0.45	1.63
	1	MAP	ID_169	0	0.45	1.28
	1	AMPH	ID_386	0	0.44	1.27
	1	DXS	ID_430	0	0.45	1.14
	1	OMPT	ID_581	0	0.51	1.51
	1	KDPA	ID_714	0	0.69	1.95
	1	NEI	ID_731	0	0.37	1.07
	1	YBGO	ID_733	0	0.54	1.36
	1	MODA	ID_781	0	0.33	1.24
	1	YBHC	ID_790	0	0.3	1.06
	1	YBHK	ID_798	0	0.53	1.32
	1	YBJN	ID_874	0	0.57	1.47
	1	YBJX	ID_898	0	0.59	1.68
	1	MUKF	ID_943	0	0.24	1.11
	1	OMPF	ID_950	0	0.64	1.98
	1	FABA	ID_975	0	0.75	1.83
	1	GFCC	ID_1007	0	0.84	2.23
	1	RUTR	ID_1038	0	0.25	1.12
	1	YCEB	ID_1085	0	0.33	1.12
	1	ACPP	ID_1117	0	0.26	1.01
	1	LIT	ID_1162	0	0.33	1
	1	TFAP	ID_1180	0	0.63	1.73
	1	HEMA	ID_1241	0	0.27	1.06
	1	PRFA	ID_1242	0	0.26	1.2
	1	CHAA	ID_1253	0	0.21	1.06
	1	YCHN	ID_1256	0	0.41	1.01
	1	HNS	ID_1275	0	0.27	1.37
	1	YCIZ	ID_1327	0	0.32	1.04
	1	YCIW	ID_1331	0	0.67	1.67
	1	YCJY	ID_1375	0	0.57	1.91
	1	ABGR	ID_1387	0	0.66	2.56
	1	DGCM	ID_1390	0	0.34	1.29
	1	MOKB	ID_1476	0	0.46	1.48
	1	YDER	ID_1562	0	0.64	1.57
	1	HIPB	ID_1567	0	0.4	1.71
	1	YNFL	ID_1662	0	0.46	2.06
	1	RSTB	ID_1677	0	0.35	1.31
	1	RSXC	ID_1698	0	0.39	1.2
	1	GRXD	ID_1723	0	0.38	1.57
	1	MDTK	ID_1733	0	0.36	1.04
	1	PPSR	ID_1775	0	0.5	1.33
	1	AROH	ID_1776	0	0.34	1.09
	1	TCYP	ID_1801	0	0.6	1.51
	1	YDJE	ID_1841	0	0.28	1.54
	1	YDJJ	ID_1846	0	0.41	1.13
	1	KDGR	ID_1903	0	0.42	1.22
	1	MSRC	ID_1908	0	0.19	1.02
	1	YECJ	ID_1982	0	0.64	2.37
	1	NAC	ID_2066	0	0.31	1.04
	1	INSD-3	ID_2074	0	0.74	2.77
	1	WBBK	ID_2113	0	0.38	1.09
	1	RFBD	ID_2121	0	0.32	1.77
	1	CPSG	ID_2129	0	0.5	1.49
	1	BAES	ID_2163	0	0.54	1.5
	1	FTP	ID_2299	0	0.43	1.36
	1	MENF	ID_2353	0	0.23	1.14
	1	YFDI	ID_2439	0	0.21	1.02
	1	EUTM	ID_2546	0	0.4	1.7
	1	YPHE	ID_2640	0	0.5	1.23
	1	YPHF	ID_2641	0	0.58	1.85
	1	HYCC	ID_2813	0	0.48	1.23
	1	YGCP	ID_2859	0	0.95	2.5
	1	ENDA	ID_3044	0	0.33	1.15
	1	YGHQ	ID_3082	0	0.32	1.39
	1	YQHA	ID_3101	0	0.54	1.88
	1	YGIZ	ID_3123	0	0.33	1.26
	1	HIGA	ID_3183	0	0.41	1.38
	1	YHBU	ID_3256	0	0.41	1.15
	1	RPSO	ID_3265	0	0.48	1.28
	1	INSH-10	ID_3319	0	0.78	1.93
	1	BFD	ID_3436	0	0.45	1.58
	1	FKPA	ID_3446	0	0.4	1.36
	1	GLPG	ID_3522	0	0.29	1.15
	1	YHHL	ID_3565	0	0.53	1.44
	1	YHJB	ID_3624	0	0.32	1.31
	1	CSPA	ID_3662	0	0.39	1.02
	1	YIAA	ID_3670	0	0.28	1.21
	1	YIBL	ID_3713	0	0.29	1.06
	1	WAAB	ID_3739	0	0.25	1.16
	1	YICR	ID_3749	0	0.45	1.1
	1	PYRE	ID_3753	0	0.3	1.21
	1	UHPT	ID_3778	0	0.35	1.16
	1	YIDI	ID_3791	0	0.24	1.34
	1	YIDB	ID_3812	0	0.42	1.21
	1	ADEP	ID_3830	0	0.42	1.04
	1	CBRC	ID_3833	0	0.52	1.53
	1	YIHR	ID_3996	0	0.21	1.19
	1	RHAS	ID_4022	0	0.82	1.99
	1	SBP	ID_4034	0	0.61	1.46
	1	MENA	ID_4047	0	0.34	1.11
	1	COAA	ID_4091	0	0.48	1.49
	1	PSIE	ID_4149	0	0.28	1.03
	1	DGKA	ID_4161	0	0.32	1.02
	1	EFP	ID_4270	0	0.38	1.47
	1	FKLB	ID_4333	0	0.45	1.53
	1	TRER	ID_4365	0	0.39	1.03
	1	IDNR	ID_4387	0	0.58	1.75
	1	SGCR	ID_4421	0	0.42	1.11
	1	FIMB	ID_4437	0	0.66	2.01
	1	FIMA	ID_4439	0	0.43	1.15
	1	OPGB	ID_4487	0	0.45	1.28

## Sheet: profile 15
Gene Table for Profile 15 (0.0,2.0,3.0)
Num. Genes Expected	Num. Genes Assigned	P-Value	Significant
116	52.7	5.2e-15	(significant)
-------
Selected	Weight	Gene Symbol	SPOT	0	5	1
	1	INSA-1	ID_22	0	0.82	1.12
	1	HOFB	ID_108	0	0.96	1.32
	1	YADM	ID_139	0	0.73	1.11
	1	TSF	ID_172	0	0.71	1.06
	1	IPRA	ID_385	0	0.77	1.3
	1	AMPG	ID_443	0	0.92	1.38
	1	YBAN	ID_478	0	0.96	1.63
	1	YBCJ	ID_538	0	1.12	1.5
	1	RIHA	ID_670	0	0.76	1.21
	1	FLDA	ID_700	0	0.63	1.07
	1	YBFL	ID_722	0	0.79	1.32
	1	MOAC	ID_801	0	0.85	1.19
	1	GLNP	ID_828	0	0.74	1.02
	1	YBIR	ID_838	0	1.1	1.44
	1	DGCI	ID_854	0	1.1	1.65
	1	GFCB	ID_1008	0	1.48	1.84
	1	PLIG	ID_1208	0	1.47	2.07
	1	YMGM	ID_1221	0	1.18	1.65
	1	YCHQ	ID_1244	0	1.23	1.72
	1	YCIN	ID_1312	0	0.77	1.26
	1	RIBA	ID_1319	0	0.72	1.17
	1	PYRF	ID_1323	0	0.83	1.34
	1	PUUA	ID_1342	0	1.81	2.34
	1	PUUD	ID_1343	0	1.67	2.38
	1	YCJW	ID_1366	0	0.83	1.32
	1	OGT	ID_1383	0	2.91	4.24
	1	RYDC	ID_1473	0	1.21	1.79
	1	YDEP	ID_1560	0	0.96	1.64
	1	DGCF	ID_1580	0	0.92	1.16
	1	YDEE	ID_1592	0	1.05	1.54
	1	SPEG	ID_1651	0	1.49	1.85
	1	MALY	ID_1690	0	0.92	1.32
	1	RSXD	ID_1699	0	0.79	1.28
	1	NEMR	ID_1718	0	0.82	1.34
	1	YDHX	ID_1741	0	1.47	2.21
	1	YDIE	ID_1777	0	1.47	2.05
	1	YDIY	ID_1794	0	0.85	1.06
	1	YDJM	ID_1800	0	0.82	1.39
	1	YDJG	ID_1843	0	1.29	1.78
	1	MSRB	ID_1850	0	0.78	1.05
	1	ZNUB	ID_1937	0	1.51	1.89
	1	FLIE	ID_2017	0	1.18	1.86
	1	RCSA	ID_2031	0	1.33	1.94
	1	YEEX	ID_2086	0	0.69	1.03
	1	WBBJ	ID_2114	0	1.23	1.88
	1	UDK	ID_2147	0	0.79	1.29
	1	YEHA	ID_2192	0	1.04	1.43
	1	YEIB	ID_2236	0	0.9	1.21
	1	YEIL	ID_2247	0	1.27	1.63
	1	YEJG	ID_2266	0	1.17	1.52
	1	YFCJ	ID_2410	0	1.65	2.18
	1	YFCV	ID_2426	0	1.02	1.63
	1	YFCZ	ID_2430	0	0.9	1.4
	1	INTS	ID_2436	0	0.84	1.33
	1	DSDX	ID_2453	0	0.9	1.23
	1	LPXP	ID_2466	0	0.66	1.1
	1	CYSK	ID_2503	0	0.76	1.19
	1	HYFA	ID_2572	0	2.45	3.52
	1	NDK	ID_2609	0	0.98	1.23
	1	YPHH	ID_2643	0	0.75	1.28
	1	HMP	ID_2645	0	0.87	1.27
	1	CASE	ID_2846	0	0.83	1.04
	1	QUED	ID_2856	0	1.98	2.51
	1	LYSA	ID_2934	0	0.67	1.05
	1	YQEF	ID_2940	0	1.15	1.53
	1	YGGT	ID_3051	0	0.93	1.14
	1	GLCA	ID_3073	0	0.84	1.03
	1	GLCD	ID_3078	0	1.59	2.03
	1	HYBF	ID_3090	0	1.94	2.71
	1	YGIS	ID_3116	0	0.83	1.12
	1	YGJQ	ID_3187	0	1.07	1.49
	1	EXUR	ID_3195	0	0.95	1.37
	1	TDCA	ID_3217	0	0.82	1.26
	1	GLTF	ID_3315	0	1.05	1.8
	1	ACCB	ID_3354	0	0.72	1.05
	1	ACCC	ID_3355	0	0.61	1.03
	1	PPIA	ID_3463	0	1.07	1.4
	1	NIRC	ID_3467	0	1.92	3.09
	1	NUDE	ID_3496	0	0.89	1.24
	1	GLPE	ID_3523	0	1.34	2.06
	1	YZGL	ID_3525	0	0.85	1.09
	1	LIVK	ID_3557	0	0.92	1.4
	1	ARSC	ID_3604	0	0.94	1.19
	1	YIAB	ID_3671	0	0.96	1.38
	1	XYLG	ID_3675	0	0.8	1
	1	YIAY	ID_3697	0	1.54	2.22
	1	YIBI	ID_3708	0	1.16	1.76
	1	CBRA	ID_3804	0	0.68	1.01
	1	YIDA	ID_3811	0	0.76	1.05
	1	YIGE	ID_3931	0	1.08	1.7
	1	RECQ	ID_3938	0	0.61	1.03
	1	YIHD	ID_3973	0	1.05	1.64
	1	YIHF	ID_3976	0	0.99	1.22
	1	YIHN	ID_3991	0	1.07	1.51
	1	YIIF	ID_4007	0	1.59	2.34
	1	FDOI	ID_4009	0	0.6	1.01
	1	CDH	ID_4035	0	1.25	1.73
	1	RRAA	ID_4046	0	0.72	1.18
	1	FABR	ID_4080	0	0.9	1.53
	1	LYSC	ID_4142	0	0.74	1.18
	1	YJBT	ID_4148	0	2.25	3.25
	1	XYLE	ID_4150	0	0.83	1.24
	1	MALM	ID_4156	0	1.08	1.6
	1	UBIA	ID_4159	0	0.72	1.04
	1	YJEJ	ID_4268	0	1.86	2.6
	1	TSAE	ID_4294	0	1.01	1.63
	1	HFQ	ID_4298	0	0.59	1
	1	YJFI	ID_4307	0	0.96	1.24
	1	CPDB	ID_4339	0	0.93	1.18
	1	YJGH	ID_4372	0	1.05	1.39
	1	INSC-6	ID_4395	0	1.46	1.88
	1	YJHG	ID_4418	0	1.05	1.45
	1	YJHQ	ID_4430	0	1.9	2.81
	1	FIMD	ID_4442	0	0.96	1.35
	1	IRAD	ID_4454	0	1.08	1.62
	1	ARCA	ID_4531	0	0.62	1.01

## Sheet: profile 8
Gene Table for Profile 8 (0.0,0.0,1.0)
Num. Genes Expected	Num. Genes Assigned	P-Value	Significant
86	60.7	0.00092	(significant)
-------
Selected	Weight	Gene Symbol	SPOT	0	5	1
	1	YAAI	ID_12	0	-0.24	0.84
	1	ARAD	ID_61	0	0.1	1.72
	1	PAND	ID_132	0	-0.09	1.53
	1	PERR	ID_263	0	-0.25	0.78
	1	RDGC	ID_404	0	0.03	1.26
	1	TGT	ID_416	0	0.07	1
	1	ADK	ID_484	0	0.03	1.16
	1	YLCI	ID_574	0	-0.1	1.58
	1	NFRB	ID_585	0	-0.1	1.06
	1	FES	ID_603	0	-0.11	1.49
	1	MRDA	ID_654	0	-0.21	0.85
	1	YBFE	ID_701	0	-0.42	1.22
	1	YBFP	ID_705	0	-0.41	1.51
	1	YBGP	ID_734	0	-0.1	0.95
	1	MNGR	ID_747	0	-0.09	1.17
	1	YBHB	ID_791	0	0.09	1.13
	1	PDEI	ID_853	0	-0.08	1.13
	1	YCAK	ID_922	0	-0.02	1.29
	1	EFEO	ID_1043	0	0.08	2.23
	1	SERX	ID_1055	0	-0.04	1.23
	1	YCEI	ID_1078	0	0.16	1.32
	1	POTB	ID_1148	0	0.16	1.16
	1	RLUE	ID_1158	0	-0.15	0.99
	1	ICDC	ID_1185	0	0.07	1.7
	1	IRAM	ID_1186	0	0.09	1.67
	1	TDK	ID_1276	0	0.15	1.54
	1	YCIF	ID_1297	0	-0.19	1.15
	1	TRPC	ID_1301	0	-0.24	0.92
	1	YCIT	ID_1326	0	-0.04	1.43
	1	YDAU	ID_1412	0	-0.47	1.93
	1	STFR	ID_1423	0	0.17	1.01
	1	OMPN	ID_1430	0	-0.49	1.79
	1	RIML	ID_1483	0	-0.28	0.98
	1	YDCT	ID_1497	0	-0.3	1.21
	1	YDCC	ID_1517	0	0.17	2.46
	1	LSRK	ID_1569	0	-0.12	0.88
	1	YNEK	ID_1585	0	-0.28	1.12
	1	CNU	ID_1694	0	0.03	1.24
	1	YDIQ	ID_1769	0	-0.4	1.32
	1	CEDA	ID_1803	0	0.09	1.46
	1	YDJY	ID_1823	0	-0.3	1.22
	1	YNJD	ID_1828	0	-0.39	1.14
	1	NIMT	ID_1863	0	-0.08	1.09
	1	EXOX	ID_1922	0	-0.3	1.17
	1	HPRR	ID_2048	0	-0.12	1.01
	1	COBT	ID_2069	0	-0.25	1.09
	1	BAER	ID_2164	0	-0.26	0.98
	1	YEHR	ID_2206	0	-0.31	1.16
	1	LPXT	ID_2259	0	0.09	1.65
	1	ARNC	ID_2341	0	-0.6	1.85
	1	YFBN	ID_2361	0	0.22	1.4
	1	YFBR	ID_2379	0	-0.17	0.9
	1	YFDH	ID_2438	0	0.07	1.11
	1	YFEC	ID_2486	0	-0.12	1.02
	1	YFER	ID_2497	0	0.1	1.02
	1	CYSU	ID_2513	0	-0.49	1.73
	1	CYSP	ID_2514	0	0.18	1.16
	1	BCP	ID_2571	0	0.18	1.1
	1	GLNB	ID_2646	0	0.13	1.01
	1	RECO	ID_2661	0	-0.17	1.09
	1	YFJI	ID_2721	0	0.04	1.01
	1	SRLR	ID_2797	0	0.09	1.17
	1	YGBJ	ID_2826	0	-0.06	1.47
	1	CYSD	ID_2842	0	0.11	1.1
	1	FUCI	ID_2894	0	0.24	1.49
	1	YQEG	ID_2941	0	0.12	1.46
	1	YGFM	ID_2976	0	-0.55	1.62
	1	XANQ	ID_2978	0	0.19	1.34
	1	YGHW	ID_3097	0	0.08	1.17
	1	EBGC	ID_3178	0	0.12	1.21
	1	YHAI	ID_3205	0	0.08	1.35
	1	GSPO	ID_3434	0	0.33	1.97
	1	NLPA	ID_3772	0	-0.29	0.85
	1	UHPA	ID_3781	0	-0.16	0.85
	1	DGOR	ID_3809	0	0.12	1.17
	1	YIFB	ID_3880	0	-0.13	1.17
	1	ARGX	ID_3911	0	-0.35	1.23
	1	YIIQ	ID_4037	0	-0.15	0.94
	1	PFLC	ID_4068	0	-0.06	1.21
	1	FRWD	ID_4069	0	0.28	1.91
	1	FDHF	ID_4200	0	-0.03	0.98
	1	YJET	ID_4302	0	-0.09	1.39
	1	YJIK	ID_4461	0	0.01	1.93
	1	YJIT	ID_4470	0	0.12	1.13
	1	MCRB	ID_4473	0	0.04	1.02
	1	DNAC	ID_4489	0	-0.32	1.03
