# Supplementary material for: Transcriptome profiling in response to Kanamycin B reveals its wider non-antibiotic cellular function in Escherichia coli
Source: Front Microbiol. 2022 Nov 29;13:937827. doi: 10.3389/fmicb.2022.937827 (PMC9746237; doi:10.3389/fmicb.2022.937827)
Supplement: Supplementary file 10 [file Table_8.XLS]

## Sheet: profile 11
Supplementary Table S6. Functional classification of genes in the profiles of Figure 5.
Category ID	Category Name	Genes Enriched	p-value
GO:2001057	reactive nitrogen species metabolic process	9.4	1.8e-10
GO:0042126	nitrate metabolic process	7.5	2.1e-08
GO:0042128	nitrate assimilation	7.5	2.1e-08
GO:0016661	oxidoreductase activity, acting on other nitrogenous compounds as donors	7.5	2.1e-08
GO:0009061	anaerobic respiration	10.5	2.4e-08
GO:0071941	nitrogen cycle metabolic process	7.4	1e-07
GO:0045333	cellular respiration	9.1	2.7e-05
GO:0009055	electron transfer activity	7.7	7e-05
GO:0022900	electron transport chain	8.3	7.5e-05
GO:0015980	energy derivation by oxidation of organic compounds	8.7	0.00011
GO:0006091	generation of precursor metabolites and energy	8.6	0.00087
GO:1990204	oxidoreductase complex	5.3	0.0013
GO:0051536	iron-sulfur cluster binding	7.1	0.0017
GO:0051540	metal cluster binding	7	0.0018
GO:0051539	4 iron, 4 sulfur cluster binding	6	0.0031
GO:0020037	heme binding	4	0.0031
GO:0046906	tetrapyrrole binding	3.9	0.0052
GO:0018193	peptidyl-amino acid modification	4	0.02

## Sheet: profile 12
Category ID	Category Name	Genes Enriched	p-value
GO:0010035	response to inorganic substance	5.9	0.00099
GO:0016651	oxidoreductase activity, acting on NAD(P)H	3.8	0.0058
GO:0016020	membrane	12	0.0066
GO:0015294	solute:cation symporter activity	3.8	0.0073
GO:0009066	aspartate family amino acid metabolic process	3.6	0.01
GO:0070887	cellular response to chemical stimulus	4.9	0.01
GO:0015077	monovalent inorganic cation transmembrane transporter activity	4	0.01
GO:0015078	proton transmembrane transporter activity	3.4	0.02
GO:0015293	symporter activity	3.3	0.02
GO:0015672	monovalent inorganic cation transport	3.9	0.02
GO:0043565	sequence-specific DNA binding	5	0.02
GO:0009103	lipopolysaccharide biosynthetic process	3.3	0.03
GO:0008653	lipopolysaccharide metabolic process	3.2	0.03
GO:0016051	carbohydrate biosynthetic process	3.7	0.04
GO:0033692	cellular polysaccharide biosynthetic process	3.4	0.04
GO:1903509	liposaccharide metabolic process	3.1	0.04
GO:0001067	regulatory region nucleic acid binding	3.4	0.04
GO:0000976	transcription regulatory region sequence-specific DNA binding	3.4	0.04

## Sheet: profile 13
Category ID	Category Name	Genes Enriched	p-value
GO:2000112	regulation of cellular macromolecule biosynthetic process	10.6	0.00083
GO:0010468	regulation of gene expression	10.2	0.0014
GO:0010556	regulation of macromolecule biosynthetic process	10.2	0.0015
GO:0031326	regulation of cellular biosynthetic process	10.1	0.0016
GO:0009889	regulation of biosynthetic process	10	0.0018
GO:0140110	transcription regulator activity	8.1	0.002
GO:0006355	regulation of transcription, DNA-templated	8.9	0.0026
GO:0140096	catalytic activity, acting on a protein	7.1	0.0032
GO:1903506	regulation of nucleic acid-templated transcription	8.7	0.0032
GO:0051171	regulation of nitrogen compound metabolic process	9.4	0.0035
GO:0050794	regulation of cellular process	10.3	0.0036
GO:0050789	regulation of biological process	10.6	0.0041
GO:0080090	regulation of primary metabolic process	9.2	0.0043
GO:0031323	regulation of cellular metabolic process	9.2	0.0046
GO:2001141	regulation of RNA biosynthetic process	8.4	0.0046
GO:0060255	regulation of macromolecule metabolic process	8.9	0.0059
GO:0006351	transcription, DNA-templated	8.1	0.0064
GO:0003700	DNA-binding transcription factor activity	6.6	0.0067
GO:0051252	regulation of RNA metabolic process	8.1	0.0067
GO:0097659	nucleic acid-templated transcription	8	0.0075
GO:0008610	lipid biosynthetic process	5.5	0.0078
GO:0043170	macromolecule metabolic process	12	0.0084
GO:0044260	cellular macromolecule metabolic process	11.5	0.0086
GO:0019222	regulation of metabolic process	8.5	0.0087
GO:0019219	regulation of nucleobase-containing compound metabolic process	7.8	0.0089
GO:0032774	RNA biosynthetic process	7.8	0.0094
GO:0090609	single-species submerged biofilm formation	3.7	0.01
GO:0090605	submerged biofilm formation	3.5	0.01
GO:0044249	cellular biosynthetic process	10.8	0.01
GO:0019438	aromatic compound biosynthetic process	8.7	0.01
GO:0034645	cellular macromolecule biosynthetic process	9.3	0.01
GO:0010629	negative regulation of gene expression	5.1	0.01
GO:0032993	protein-DNA complex	3.5	0.02
GO:0009058	biosynthetic process	10	0.02
GO:0044255	cellular lipid metabolic process	5.4	0.02
GO:1990837	sequence-specific double-stranded DNA binding	4.1	0.02
GO:0001067	regulatory region nucleic acid binding	4.2	0.02
GO:0000976	transcription regulatory region sequence-specific DNA binding	4.2	0.02
GO:1901576	organic substance biosynthetic process	10.3	0.02
GO:0034654	nucleobase-containing compound biosynthetic process	7.9	0.02
GO:0009059	macromolecule biosynthetic process	9.1	0.02
GO:0008233	peptidase activity	4.3	0.02
GO:1903509	liposaccharide metabolic process	3.9	0.02
GO:0006629	lipid metabolic process	5.2	0.02
GO:0048519	negative regulation of biological process	5.6	0.02
GO:0045892	negative regulation of transcription, DNA-templated	4.1	0.02
GO:0044271	cellular nitrogen compound biosynthetic process	8.2	0.03
GO:0043565	sequence-specific DNA binding	4.6	0.03
GO:0016853	isomerase activity	4	0.03
GO:0009890	negative regulation of biosynthetic process	4.2	0.03
GO:0031327	negative regulation of cellular biosynthetic process	4.2	0.03
GO:0009892	negative regulation of metabolic process	4.5	0.03
GO:1901362	organic cyclic compound biosynthetic process	7.9	0.03
GO:0006508	proteolysis	4	0.03
GO:2000113	negative regulation of cellular macromolecule biosynthetic process	4.4	0.03
GO:0048523	negative regulation of cellular process	5	0.03
GO:0010605	negative regulation of macromolecule metabolic process	4.6	0.03
GO:0010558	negative regulation of macromolecule biosynthetic process	4.3	0.03
GO:1902679	negative regulation of RNA biosynthetic process	3.9	0.03
GO:1903507	negative regulation of nucleic acid-templated transcription	3.9	0.03
GO:0018130	heterocycle biosynthetic process	7.2	0.04
GO:0022853	active ion transmembrane transporter activity	3.7	0.04
GO:0003677	DNA binding	6.6	0.04
GO:0003690	double-stranded DNA binding	3.8	0.04
GO:0051172	negative regulation of nitrogen compound metabolic process	4	0.04
GO:0045934	negative regulation of nucleobase-containing compound metabolic process	3.7	0.04
GO:0019538	protein metabolic process	6	0.04
GO:0051253	negative regulation of RNA metabolic process	3.8	0.04

## Sheet: profile 15
Category ID	Category Name	Genes Enriched	p-value
GO:0043709	cell adhesion involved in single-species biofilm formation	4.9	0.00069
GO:0043708	cell adhesion involved in biofilm formation	4.8	0.0013
GO:0031589	cell-substrate adhesion	4.7	0.0016
GO:0090609	single-species submerged biofilm formation	4.5	0.0031
GO:0007155	cell adhesion	4.5	0.004
GO:0090605	submerged biofilm formation	4.4	0.0047
GO:0044010	single-species biofilm formation	3.7	0.02
GO:0044283	small molecule biosynthetic process	6.6	0.02
GO:0006631	fatty acid metabolic process	3.2	0.03
GO:0042995	cell projection	3.3	0.03

## Sheet: profile 8
Category ID	Category Name	Genes Enriched	p-value
GO:0034654	nucleobase-containing compound biosynthetic process	7.5	0.01
GO:0019438	aromatic compound biosynthetic process	6.7	0.03
GO:0019219	regulation of nucleobase-containing compound metabolic process	5.6	0.03
GO:1903506	regulation of nucleic acid-templated transcription	5.3	0.03
GO:0006355	regulation of transcription, DNA-templated	5.5	0.03
GO:0032774	RNA biosynthetic process	5.6	0.03
GO:0018130	heterocycle biosynthetic process	6.3	0.04
GO:2001141	regulation of RNA biosynthetic process	5.1	0.04
GO:0003690	double-stranded DNA binding	3.4	0.04
